# Supplementary material for: Inter-class Concomitant Pharmacotherapy in Medicaid-Insured Youth Receiving Psychiatric Residential Treatment
Source: Front Psychiatry. 2021 May 20;12:658283. doi: 10.3389/fpsyt.2021.658283 (PMC8173180; doi:10.3389/fpsyt.2021.658283)
Supplement: Supplementary file 1 [file Table_1.xlsx]

## Sheet: dx groupings
DIAGN1	DESCRIPTION	MH_SA	RESEARCH_1	DIAG_CD_SYSTEM
F43.20	Adjustment disorder, unspecified	MH	Adjustment Disorder	ICD10
F43.21	Adjustment disorder with depressed mood	MH	Adjustment Disorder	ICD10
F43.22	Adjustment disorder with anxiety	MH	Adjustment Disorder	ICD10
F43.23	Adjustment disorder with mixed anxiety and depressed mood	MH	Adjustment Disorder	ICD10
F43.24	Adjustment disorder with disturbance of conduct	MH	Adjustment Disorder	ICD10
F43.25	Adjustment disorder with mixed disturbance of emotions and conduct	MH	Adjustment Disorder	ICD10
F43.29	Adjustment disorder with other symptoms	MH	Adjustment Disorder	ICD10
Z69.11	Encounter for mental health services for victim of spousal or partner abuse	MH	Adult Abuse - Unspecified	ICD10
Z69.81	Encounter for mental health services for victim of other abuse	MH	Adult Abuse - Unspecified	ICD10
Z91.410	Personal history of adult physical and sexual abuse	MH	Adult Abuse - Unspecified	ICD10
T74.01XA	Adult neglect or abandonment, confirmed, initial encounter	MH	Adult Neglect	ICD10
T74.01XD	Adult neglect or abandonment, confirmed, subsequent encounter	MH	Adult Neglect	ICD10
T76.01XA	Adult neglect or abandonment, suspected, initial encounter	MH	Adult Neglect	ICD10
T76.01XD	Adult neglect or abandonment, suspected, subsequent encounter	MH	Adult Neglect	ICD10
Z91.412	Personal history of adult neglect	MH	Adult Neglect	ICD10
T74.11XA	Adult physical abuse, confirmed, initial encounter	MH	Adult Physical Abuse	ICD10
T74.11XD	Adult physical abuse, confirmed, subsequent encounter	MH	Adult Physical Abuse	ICD10
T76.11XA	Adult physical abuse, suspected, initial encounter	MH	Adult Physical Abuse	ICD10
T76.11XD	Adult physical abuse, suspected, subsequent encounter	MH	Adult Physical Abuse	ICD10
T74.31XA	Adult psychological abuse, confirmed, initial encounter	MH	Adult Psychological Abuse	ICD10
T74.31XD	Adult psychological abuse, confirmed, subsequent encounter	MH	Adult Psychological Abuse	ICD10
T76.31XA	Adult psychological abuse, suspected, initial encounter	MH	Adult Psychological Abuse	ICD10
T76.31XD	Adult psychological abuse, suspected, subsequent encounter	MH	Adult Psychological Abuse	ICD10
Z91.411	Personal history of adult psychological abuse	MH	Adult Psychological Abuse	ICD10
T74.21XA	Adult sexual abuse, confirmed, initial encounter	MH	Adult Sexual Abuse	ICD10
T74.21XD	Adult sexual abuse, confirmed, subsequent encounter	MH	Adult Sexual Abuse	ICD10
T76.21XA	Adult sexual abuse, suspected, initial encounter	MH	Adult Sexual Abuse	ICD10
T76.21XD	Adult sexual abuse, suspected, subsequent encounter	MH	Adult Sexual Abuse	ICD10
F10.10	Alcohol abuse, uncomplicated	SA	Alcohol-Related Disorders	ICD10
F10.11	Alcohol abuse, in remission	SA	Alcohol-Related Disorders	ICD10
F10.120	Alcohol abuse with intoxication, uncomplicated	SA	Alcohol-Related Disorders	ICD10
F10.121	Alcohol abuse with intoxication delirium	SA	Alcohol-Related Disorders	ICD10
F10.129	Alcohol abuse with intoxication, unspecified	SA	Alcohol-Related Disorders	ICD10
F10.14	Alcohol abuse with alcohol-induced mood disorder	SA	Alcohol-Related Disorders	ICD10
F10.150	Alcohol abuse with alcohol-induced psychotic disorder with delusions	SA	Alcohol-Related Disorders	ICD10
F10.151	Alcohol abuse with alcohol-induced psychotic disorder with hallucinations	SA	Alcohol-Related Disorders	ICD10
F10.159	Alcohol abuse with alcohol-induced psychotic disorder, unspecified	SA	Alcohol-Related Disorders	ICD10
F10.180	Alcohol abuse with alcohol-induced anxiety disorder	SA	Alcohol-Related Disorders	ICD10
F10.181	Alcohol abuse with alcohol-induced sexual dysfunction	SA	Alcohol-Related Disorders	ICD10
F10.182	Alcohol abuse with alcohol-induced sleep disorder	SA	Alcohol-Related Disorders	ICD10
F10.188	Alcohol abuse with other alcohol-induced disorder	SA	Alcohol-Related Disorders	ICD10
F10.19	Alcohol abuse with unspecified alcohol-induced disorder	SA	Alcohol-Related Disorders	ICD10
F10.20	Alcohol dependence, uncomplicated	SA	Alcohol-Related Disorders	ICD10
F10.21	Alcohol dependence, in remission	SA	Alcohol-Related Disorders	ICD10
F10.220	Alcohol dependence with intoxication, uncomplicated	SA	Alcohol-Related Disorders	ICD10
F10.221	Alcohol dependence with intoxication delirium	SA	Alcohol-Related Disorders	ICD10
F10.229	Alcohol dependence with intoxication, unspecified	SA	Alcohol-Related Disorders	ICD10
F10.230	Alcohol dependence with withdrawal, uncomplicated	SA	Alcohol-Related Disorders	ICD10
F10.231	Alcohol dependence with withdrawal delirium	SA	Alcohol-Related Disorders	ICD10
F10.232	Alcohol dependence with withdrawal with perceptual disturbance	SA	Alcohol-Related Disorders	ICD10
F10.239	Alcohol dependence with withdrawal, unspecified	SA	Alcohol-Related Disorders	ICD10
F10.24	Alcohol dependence with alcohol-induced mood disorder	SA	Alcohol-Related Disorders	ICD10
F10.250	Alcohol dependence with alcohol-induced psychotic disorder with delusions	SA	Alcohol-Related Disorders	ICD10
F10.251	Alcohol dependence with alcohol-induced psychotic disorder with hallucinations	SA	Alcohol-Related Disorders	ICD10
F10.259	Alcohol dependence with alcohol-induced psychotic disorder, unspecified	SA	Alcohol-Related Disorders	ICD10
F10.26	Alcohol dependence with alcohol-induced persisting amnestic disorder	SA	Alcohol-Related Disorders	ICD10
F10.27	Alcohol dependence with alcohol-induced persisting dementia	SA	Alcohol-Related Disorders	ICD10
F10.280	Alcohol dependence with alcohol-induced anxiety disorder	SA	Alcohol-Related Disorders	ICD10
F10.281	Alcohol dependence with alcohol-induced sexual dysfunction	SA	Alcohol-Related Disorders	ICD10
F10.282	Alcohol dependence with alcohol-induced sleep disorder	SA	Alcohol-Related Disorders	ICD10
F10.288	Alcohol dependence with other alcohol-induced disorder	SA	Alcohol-Related Disorders	ICD10
F10.29	Alcohol dependence with unspecified alcohol-induced disorder	SA	Alcohol-Related Disorders	ICD10
F10.920	Alcohol use, unspecified with intoxication, uncomplicated	SA	Alcohol-Related Disorders	ICD10
F10.921	Alcohol use, unspecified with intoxication delirium	SA	Alcohol-Related Disorders	ICD10
F10.929	Alcohol use, unspecified with intoxication, unspecified	SA	Alcohol-Related Disorders	ICD10
F10.94	Alcohol use, unspecified with alcohol-induced mood disorder	SA	Alcohol-Related Disorders	ICD10
F10.950	Alcohol use, unspecified with alcohol-induced psychotic disorder with delusions	SA	Alcohol-Related Disorders	ICD10
F10.951	Alcohol use, unspecified with alcohol-induced psychotic disorder with hallucinations	SA	Alcohol-Related Disorders	ICD10
F10.959	Alcohol use, unspecified with alcohol-induced psychotic disorder, unspecified	SA	Alcohol-Related Disorders	ICD10
F10.96	Alcohol use, unspecified with alcohol-induced persisting amnestic disorder	SA	Alcohol-Related Disorders	ICD10
F10.97	Alcohol use, unspecified with alcohol-induced persisting dementia	SA	Alcohol-Related Disorders	ICD10
F10.980	Alcohol use, unspecified with alcohol-induced anxiety disorder	SA	Alcohol-Related Disorders	ICD10
F10.981	Alcohol use, unspecified with alcohol-induced sexual dysfunction	SA	Alcohol-Related Disorders	ICD10
F10.982	Alcohol use, unspecified with alcohol-induced sleep disorder	SA	Alcohol-Related Disorders	ICD10
F10.988	Alcohol use, unspecified with other alcohol-induced disorder	SA	Alcohol-Related Disorders	ICD10
F10.99	Alcohol use, unspecified with unspecified alcohol-induced disorder	SA	Alcohol-Related Disorders	ICD10
F04	Amnestic disorder due to known physiological condition	MH	Amnestic Disorder	ICD10
F50.00	Anorexia nervosa, unspecified	MH	Anorexia	ICD10
F50.01	Anorexia nervosa, restricting type	MH	Anorexia	ICD10
F50.02	Anorexia nervosa, binge eating/purging type	MH	Anorexia	ICD10
F06.4	Anxiety disorder due to known physiological condition	MH	Anxiety Disorder	ICD10
F40.01	Agoraphobia with panic disorder	MH	Anxiety Disorder	ICD10
F40.02	Agoraphobia without panic disorder	MH	Anxiety Disorder	ICD10
F40.10	Social phobia, unspecified	MH	Anxiety Disorder	ICD10
F40.11	Social phobia, generalized	MH	Anxiety Disorder	ICD10
F40.210	Arachnophobia	MH	Anxiety Disorder	ICD10
F40.218	Other animal type phobia	MH	Anxiety Disorder	ICD10
F40.220	Fear of thunderstorms	MH	Anxiety Disorder	ICD10
F40.228	Other natural environment type phobia	MH	Anxiety Disorder	ICD10
F40.230	Fear of blood	MH	Anxiety Disorder	ICD10
F40.231	Fear of injections and transfusions	MH	Anxiety Disorder	ICD10
F40.232	Fear of other medical care	MH	Anxiety Disorder	ICD10
F40.233	Fear of injury	MH	Anxiety Disorder	ICD10
F40.240	Claustrophobia	MH	Anxiety Disorder	ICD10
F40.241	Acrophobia	MH	Anxiety Disorder	ICD10
F40.242	Fear of bridges	MH	Anxiety Disorder	ICD10
F40.243	Fear of flying	MH	Anxiety Disorder	ICD10
F40.248	Other situational type phobia	MH	Anxiety Disorder	ICD10
F40.290	Androphobia	MH	Anxiety Disorder	ICD10
F40.291	Gynephobia	MH	Anxiety Disorder	ICD10
F40.298	Other specified phobia	MH	Anxiety Disorder	ICD10
F40.8	Other phobic anxiety disorders	MH	Anxiety Disorder	ICD10
F40.9	Phobic anxiety disorder, unspecified	MH	Anxiety Disorder	ICD10
F41.0	Panic disorder [episodic paroxysmal anxiety]	MH	Anxiety Disorder	ICD10
F41.3	Other mixed anxiety disorders	MH	Anxiety Disorder	ICD10
F41.8	Other specified anxiety disorders	MH	Anxiety Disorder	ICD10
F41.9	Anxiety disorder, unspecified	MH	Anxiety Disorder	ICD10
F63.3	Trichotillomania	MH	Anxiety Disorder	ICD10
F93.0	Separation anxiety disorder of childhood	MH	Anxiety Disorder	ICD10
F94.0	Selective mutism	MH	Anxiety Disorder	ICD10
F90.0	Attention-deficit hyperactivity disorder, predominantly inattentive type	MH	Attention-Deficit Hyperactivity Disorder	ICD10
F90.1	Attention-deficit hyperactivity disorder, predominantly hyperactive type	MH	Attention-Deficit Hyperactivity Disorder	ICD10
F90.2	Attention-deficit hyperactivity disorder, combined type	MH	Attention-Deficit Hyperactivity Disorder	ICD10
F90.8	Attention-deficit hyperactivity disorder, other type	MH	Attention-Deficit Hyperactivity Disorder	ICD10
F90.9	Attention-deficit hyperactivity disorder, unspecified type	MH	Attention-Deficit Hyperactivity Disorder	ICD10
F84.0	Autistic disorder	MH	Autism Spectrum Disorder	ICD10
F84.2	Rett's syndrome	MH	Autism Spectrum Disorder	ICD10
F84.3	Other childhood disintegrative disorder	MH	Autism Spectrum Disorder	ICD10
F84.5	Asperger's syndrome	MH	Autism Spectrum Disorder	ICD10
F84.8	Other pervasive developmental disorders	MH	Autism Spectrum Disorder	ICD10
F84.9	Pervasive developmental disorder, unspecified	MH	Autism Spectrum Disorder	ICD10
F06.33	Mood disorder due to known physiological condition with manic features	MH	Bipolar Disorder	ICD10
F30.10	Manic episode without psychotic symptoms, unspecified	MH	Bipolar Disorder	ICD10
F30.11	Manic episode without psychotic symptoms, mild	MH	Bipolar Disorder	ICD10
F30.12	Manic episode without psychotic symptoms, moderate	MH	Bipolar Disorder	ICD10
F30.13	Manic episode, severe, without psychotic symptoms	MH	Bipolar Disorder	ICD10
F30.2	Manic episode, severe with psychotic symptoms	MH	Bipolar Disorder	ICD10
F30.3	Manic episode in partial remission	MH	Bipolar Disorder	ICD10
F30.4	Manic episode in full remission	MH	Bipolar Disorder	ICD10
F30.8	Other manic episodes	MH	Bipolar Disorder	ICD10
F30.9	Manic episode, unspecified	MH	Bipolar Disorder	ICD10
F31.0	Bipolar disorder, current episode hypomanic	MH	Bipolar Disorder	ICD10
F31.10	Bipolar disorder, current episode manic without psychotic features, unspecified	MH	Bipolar Disorder	ICD10
F31.11	Bipolar disorder, current episode manic without psychotic features, mild	MH	Bipolar Disorder	ICD10
F31.12	Bipolar disorder, current episode manic without psychotic features, moderate	MH	Bipolar Disorder	ICD10
F31.13	Bipolar disorder, current episode manic without psychotic features, severe	MH	Bipolar Disorder	ICD10
F31.2	Bipolar disorder, current episode manic severe with psychotic features	MH	Bipolar Disorder	ICD10
F31.30	Bipolar disorder, current episode depressed, mild or moderate severity, unspecified	MH	Bipolar Disorder	ICD10
F31.31	Bipolar disorder, current episode depressed, mild	MH	Bipolar Disorder	ICD10
F31.32	Bipolar disorder, current episode depressed, moderate	MH	Bipolar Disorder	ICD10
F31.4	Bipolar disorder, current episode depressed, severe, without psychotic features	MH	Bipolar Disorder	ICD10
F31.5	Bipolar disorder, current episode depressed, severe, with psychotic features	MH	Bipolar Disorder	ICD10
F31.60	Bipolar disorder, current episode mixed, unspecified	MH	Bipolar Disorder	ICD10
F31.61	Bipolar disorder, current episode mixed, mild	MH	Bipolar Disorder	ICD10
F31.62	Bipolar disorder, current episode mixed, moderate	MH	Bipolar Disorder	ICD10
F31.63	Bipolar disorder, current episode mixed, severe, without psychotic features	MH	Bipolar Disorder	ICD10
F31.64	Bipolar disorder, current episode mixed, severe, with psychotic features	MH	Bipolar Disorder	ICD10
F31.70	Bipolar disorder, currently in remission, most recent episode unspecified	MH	Bipolar Disorder	ICD10
F31.71	Bipolar disorder, in partial remission, most recent episode hypomanic	MH	Bipolar Disorder	ICD10
F31.72	Bipolar disorder, in full remission, most recent episode hypomanic	MH	Bipolar Disorder	ICD10
F31.73	Bipolar disorder, in partial remission, most recent episode manic	MH	Bipolar Disorder	ICD10
F31.74	Bipolar disorder, in full remission, most recent episode manic	MH	Bipolar Disorder	ICD10
F31.75	Bipolar disorder, in partial remission, most recent episode depressed	MH	Bipolar Disorder	ICD10
F31.76	Bipolar disorder, in full remission, most recent episode depressed	MH	Bipolar Disorder	ICD10
F31.77	Bipolar disorder, in partial remission, most recent episode mixed	MH	Bipolar Disorder	ICD10
F31.78	Bipolar disorder, in full remission, most recent episode mixed	MH	Bipolar Disorder	ICD10
F31.81	Bipolar II disorder	MH	Bipolar Disorder	ICD10
F31.89	Other bipolar disorder	MH	Bipolar Disorder	ICD10
F31.9	Bipolar disorder, unspecified	MH	Bipolar Disorder	ICD10
F50.2	Bulimia nervosa	MH	Bulimia	ICD10
F15.93	Other stimulant use, unspecified with withdrawal	SA	Caffeine-Related Discorders	ICD10
F12.10	Cannabis abuse, uncomplicated	SA	Cannabis-Related Disorders	ICD10
F12.11	Cannabis abuse, in remission	SA	Cannabis-Related Disorders	ICD10
F12.120	Cannabis abuse with intoxication, uncomplicated	SA	Cannabis-Related Disorders	ICD10
F12.121	Cannabis abuse with intoxication delirium	SA	Cannabis-Related Disorders	ICD10
F12.122	Cannabis abuse with intoxication with perceptual disturbance	SA	Cannabis-Related Disorders	ICD10
F12.129	Cannabis abuse with intoxication, unspecified	SA	Cannabis-Related Disorders	ICD10
F12.150	Cannabis abuse with psychotic disorder with delusions	SA	Cannabis-Related Disorders	ICD10
F12.151	Cannabis abuse with psychotic disorder with hallucinations	SA	Cannabis-Related Disorders	ICD10
F12.159	Cannabis abuse with psychotic disorder, unspecified	SA	Cannabis-Related Disorders	ICD10
F12.180	Cannabis abuse with cannabis-induced anxiety disorder	SA	Cannabis-Related Disorders	ICD10
F12.188	Cannabis abuse with other cannabis-induced disorder	SA	Cannabis-Related Disorders	ICD10
F12.19	Cannabis abuse with unspecified cannabis-induced disorder	SA	Cannabis-Related Disorders	ICD10
F12.21	Cannabis dependence, in remission	SA	Cannabis-Related Disorders	ICD10
F12.220	Cannabis dependence with intoxication, uncomplicated	SA	Cannabis-Related Disorders	ICD10
F12.221	Cannabis dependence with intoxication delirium	SA	Cannabis-Related Disorders	ICD10
F12.222	Cannabis dependence with intoxication with perceptual disturbance	SA	Cannabis-Related Disorders	ICD10
F12.229	Cannabis dependence with intoxication, unspecified	SA	Cannabis-Related Disorders	ICD10
F12.250	Cannabis dependence with psychotic disorder with delusions	SA	Cannabis-Related Disorders	ICD10
F12.251	Cannabis dependence with psychotic disorder with hallucinations	SA	Cannabis-Related Disorders	ICD10
F12.259	Cannabis dependence with psychotic disorder, unspecified	SA	Cannabis-Related Disorders	ICD10
F12.280	Cannabis dependence with cannabis-induced anxiety disorder	SA	Cannabis-Related Disorders	ICD10
F12.288	Cannabis dependence with other cannabis-induced disorder	SA	Cannabis-Related Disorders	ICD10
F12.29	Cannabis dependence with unspecified cannabis-induced disorder	SA	Cannabis-Related Disorders	ICD10
F12.90	Cannabis use, unspecified, uncomplicated	SA	Cannabis-Related Disorders	ICD10
F12.920	Cannabis use, unspecified with intoxication, uncomplicated	SA	Cannabis-Related Disorders	ICD10
F12.921	Cannabis use, unspecified with intoxication delirium	SA	Cannabis-Related Disorders	ICD10
F12.922	Cannabis use, unspecified with intoxication with perceptual disturbance	SA	Cannabis-Related Disorders	ICD10
F12.929	Cannabis use, unspecified with intoxication, unspecified	SA	Cannabis-Related Disorders	ICD10
F12.950	Cannabis use, unspecified with psychotic disorder with delusions	SA	Cannabis-Related Disorders	ICD10
F12.951	Cannabis use, unspecified with psychotic disorder with hallucinations	SA	Cannabis-Related Disorders	ICD10
F12.959	Cannabis use, unspecified with psychotic disorder, unspecified	SA	Cannabis-Related Disorders	ICD10
F12.980	Cannabis use, unspecified with anxiety disorder	SA	Cannabis-Related Disorders	ICD10
F12.988	Cannabis use, unspecified with other cannabis-induced disorder	SA	Cannabis-Related Disorders	ICD10
F12.99	Cannabis use, unspecified with unspecified cannabis-induced disorder	SA	Cannabis-Related Disorders	ICD10
Z62.810	Personal history of physical and sexual abuse in childhood	MH	Child Abuse/Neglect Unspecified	ICD10
Z69.010	Encounter for mental health services for victim of parental child abuse	MH	Child Abuse/Neglect Unspecified	ICD10
Z69.020	Encounter for mental health services for victim of non-parental child abuse	MH	Child Abuse/Neglect Unspecified	ICD10
T74.02XA	Child neglect or abandonment, confirmed, initial encounter	MH	Child Neglect	ICD10
T74.02XD	Child neglect or abandonment, confirmed, subsequent encounter	MH	Child Neglect	ICD10
T76.02XA	Child neglect or abandonment, suspected, initial encounter	MH	Child Neglect	ICD10
T76.02XD	Child neglect or abandonment, suspected, subsequent encounter	MH	Child Neglect	ICD10
Z62.812	Personal history of neglect in childhood	MH	Child Neglect	ICD10
T74.12XA	Child physical abuse, confirmed, initial encounter	MH	Child Physical Abuse	ICD10
T74.12XD	Child physical abuse, confirmed, subsequent encounter	MH	Child Physical Abuse	ICD10
T76.12XA	Child physical abuse, suspected, initial encounter	MH	Child Physical Abuse	ICD10
T76.12XD	Child physical abuse, suspected, subsequent encounter	MH	Child Physical Abuse	ICD10
T74.32XA	Child psychological abuse, confirmed, initial encounter	MH	Child Psychological Abuse	ICD10
T74.32XD	Child psychological abuse, confirmed, subsequent encounter	MH	Child Psychological Abuse	ICD10
T76.32XA	Child psychological abuse, suspected, initial encounter	MH	Child Psychological Abuse	ICD10
T76.32XD	Child psychological abuse, suspected, subsequent encounter	MH	Child Psychological Abuse	ICD10
Z62.811	Personal history of psychological abuse in childhood	MH	Child Psychological Abuse	ICD10
T74.22XA	Child sexual abuse, confirmed, initial encounter	MH	Child Sexual Abuse	ICD10
T74.22XD	Child sexual abuse, confirmed, subsequent encounter	MH	Child Sexual Abuse	ICD10
T76.22XA	Child sexual abuse, suspected, initial encounter	MH	Child Sexual Abuse	ICD10
T76.22XD	Child sexual abuse, suspected, subsequent encounter	MH	Child Sexual Abuse	ICD10
F14.10	Cocaine abuse, uncomplicated	SA	Cocaine-Related Disorders	ICD10
F14.11	Cocaine abuse, in remission	SA	Cocaine-Related Disorders	ICD10
F14.120	Cocaine abuse with intoxication, uncomplicated	SA	Cocaine-Related Disorders	ICD10
F14.121	Cocaine abuse with intoxication with delirium	SA	Cocaine-Related Disorders	ICD10
F14.122	Cocaine abuse with intoxication with perceptual disturbance	SA	Cocaine-Related Disorders	ICD10
F14.129	Cocaine abuse with intoxication, unspecified	SA	Cocaine-Related Disorders	ICD10
F14.14	Cocaine abuse with cocaine-induced mood disorder	SA	Cocaine-Related Disorders	ICD10
F14.150	Cocaine abuse with cocaine-induced psychotic disorder with delusions	SA	Cocaine-Related Disorders	ICD10
F14.151	Cocaine abuse with cocaine-induced psychotic disorder with hallucinations	SA	Cocaine-Related Disorders	ICD10
F14.159	Cocaine abuse with cocaine-induced psychotic disorder, unspecified	SA	Cocaine-Related Disorders	ICD10
F14.180	Cocaine abuse with cocaine-induced anxiety disorder	SA	Cocaine-Related Disorders	ICD10
F14.188	Cocaine abuse with other cocaine-induced disorder	SA	Cocaine-Related Disorders	ICD10
F14.19	Cocaine abuse with unspecified cocaine-induced disorder	SA	Cocaine-Related Disorders	ICD10
F14.20	Cocaine dependence, uncomplicated	SA	Cocaine-Related Disorders	ICD10
F14.21	Cocaine dependence, in remission	SA	Cocaine-Related Disorders	ICD10
F14.220	Cocaine dependence with intoxication, uncomplicated	SA	Cocaine-Related Disorders	ICD10
F14.221	Cocaine dependence with intoxication delirium	SA	Cocaine-Related Disorders	ICD10
F14.222	Cocaine dependence with intoxication with perceptual disturbance	SA	Cocaine-Related Disorders	ICD10
F14.229	Cocaine dependence with intoxication, unspecified	SA	Cocaine-Related Disorders	ICD10
F14.23	Cocaine dependence with withdrawal	SA	Cocaine-Related Disorders	ICD10
F14.24	Cocaine dependence with cocaine-induced mood disorder	SA	Cocaine-Related Disorders	ICD10
F14.250	Cocaine dependence with cocaine-induced psychotic disorder with delusions	SA	Cocaine-Related Disorders	ICD10
F14.251	Cocaine dependence with cocaine-induced psychotic disorder with hallucinations	SA	Cocaine-Related Disorders	ICD10
F14.259	Cocaine dependence with cocaine-induced psychotic disorder, unspecified	SA	Cocaine-Related Disorders	ICD10
F14.280	Cocaine dependence with cocaine-induced anxiety disorder	SA	Cocaine-Related Disorders	ICD10
F14.281	Cocaine dependence with cocaine-induced sexual dysfunction	SA	Cocaine-Related Disorders	ICD10
F14.282	Cocaine dependence with cocaine-induced sleep disorder	SA	Cocaine-Related Disorders	ICD10
F14.288	Cocaine dependence with other cocaine-induced disorder	SA	Cocaine-Related Disorders	ICD10
F14.29	Cocaine dependence with unspecified cocaine-induced disorder	SA	Cocaine-Related Disorders	ICD10
F14.90	Cocaine use, unspecified, uncomplicated	SA	Cocaine-Related Disorders	ICD10
F14.920	Cocaine use, unspecified with intoxication, uncomplicated	SA	Cocaine-Related Disorders	ICD10
F14.921	Cocaine use, unspecified with intoxication delirium	SA	Cocaine-Related Disorders	ICD10
F14.922	Cocaine use, unspecified with intoxication with perceptual disturbance	SA	Cocaine-Related Disorders	ICD10
F14.929	Cocaine use, unspecified with intoxication, unspecified	SA	Cocaine-Related Disorders	ICD10
F14.94	Cocaine use, unspecified with cocaine-induced mood disorder	SA	Cocaine-Related Disorders	ICD10
F14.950	Cocaine use, unspecified with cocaine-induced psychotic disorder with delusions	SA	Cocaine-Related Disorders	ICD10
F14.951	Cocaine use, unspecified with cocaine-induced psychotic disorder with hallucinations	SA	Cocaine-Related Disorders	ICD10
F14.959	Cocaine use, unspecified with cocaine-induced psychotic disorder, unspecified	SA	Cocaine-Related Disorders	ICD10
F14.980	Cocaine use, unspecified with cocaine-induced anxiety disorder	SA	Cocaine-Related Disorders	ICD10
F14.988	Cocaine use, unspecified with other cocaine-induced disorder	SA	Cocaine-Related Disorders	ICD10
F14.99	Cocaine use, unspecified with unspecified cocaine-induced disorder	SA	Cocaine-Related Disorders	ICD10
F80.0	Phonological disorder	MH	Communication Disorders	ICD10
F80.1	Expressive language disorder	MH	Communication Disorders	ICD10
F80.2	Mixed receptive-expressive language disorder	MH	Communication Disorders	ICD10
F80.4	Speech and language development delay due to hearing loss	MH	Communication Disorders	ICD10
F80.81	Childhood onset fluency disorder	MH	Communication Disorders	ICD10
F80.82	Social pragmatic communication disorder	MH	Communication Disorders	ICD10
F80.89	Other developmental disorders of speech and language	MH	Communication Disorders	ICD10
F80.9	Developmental disorder of speech and language, unspecified	MH	Communication Disorders	ICD10
F98.5	Adult onset fluency disorder	MH	Communication Disorders	ICD10
H93.25	Central auditory processing disorder	MH	Communication Disorders	ICD10
F91.0	Conduct disorder confined to family context	MH	Conduct Disorder	ICD10
F91.1	Conduct disorder, childhood-onset type	MH	Conduct Disorder	ICD10
F91.2	Conduct disorder, adolescent-onset type	MH	Conduct Disorder	ICD10
F91.9	Conduct disorder, unspecified	MH	Conduct Disorder	ICD10
Z65.0	Conviction in civil and criminal proceedings without imprisonment	MH	Crime/Interactions with Legal System	ICD10
Z65.1	Imprisonment and other incarceration	MH	Crime/Interactions with Legal System	ICD10
Z65.2	Problems related to release from prison	MH	Crime/Interactions with Legal System	ICD10
Z65.3	Problems related to other legal circumstances	MH	Crime/Interactions with Legal System	ICD10
F22	Delusional disorders	MH	Delusional Disorder	ICD10
F24	Shared psychotic disorder	MH	Delusional Disorder	ICD10
F06.31	Mood disorder due to known physiological condition with depressive features	MH	Depression	ICD10
F06.34	Mood disorder due to known physiological condition with mixed features	MH	Depression	ICD10
F32.8	Other depressive episodes	MH	Depression	ICD10
F32.81	Premenstrual dysphoric disorder	MH	Depression	ICD10
F32.89	Other specified depressive episodes	MH	Depression	ICD10
F33.8	Other recurrent depressive disorders	MH	Depression	ICD10
N94.3	Premenstrual tension syndrome	MH	Depression	ICD10
R45.851	Suicidal ideations	MH	Depression	ICD10
F34.81	Disruptive mood dysregulation disorder	MH	Disruptive Mood Dysregulation Disorder	ICD10
F44.0	Dissociative amnesia	MH	Dissociative Disorder	ICD10
F44.1	Dissociative fugue	MH	Dissociative Disorder	ICD10
F44.81	Dissociative identity disorder	MH	Dissociative Disorder	ICD10
F44.89	Other dissociative and conversion disorders	MH	Dissociative Disorder	ICD10
F44.9	Dissociative and conversion disorder, unspecified	MH	Dissociative Disorder	ICD10
F48.1	Depersonalization-derealization syndrome	MH	Dissociative Disorder	ICD10
Z55.9	Problems related to education and literacy, unspecified	MH	Educational and Occupational Problems	ICD10
Z56.9	Unspecified problems related to employment	MH	Educational and Occupational Problems	ICD10
F98.0	Enuresis not due to a substance or known physiological condition	MH	Elimination Disorders	ICD10
F98.1	Encopresis not due to a substance or known physiological condition	MH	Elimination Disorders	ICD10
N39.498	Other specified urinary incontinence	MH	Elimination Disorders	ICD10
R15.9	Full incontinence of feces	MH	Elimination Disorders	ICD10
R32	Unspecified urinary incontinence	MH	Elimination Disorders	ICD10
F50.8	Other eating disorders	MH	Feeding and Eating Disorders	ICD10
F50.81	Binge eating disorder	MH	Feeding and Eating Disorders	ICD10
F50.82	Avoidant/restrictive food intake disorder	MH	Feeding and Eating Disorders	ICD10
F50.89	Other specified eating disorder	MH	Feeding and Eating Disorders	ICD10
F50.9	Eating disorder, unspecified	MH	Feeding and Eating Disorders	ICD10
F98.21	Rumination disorder of infancy	MH	Feeding and Eating Disorders	ICD10
F98.29	Other feeding disorders of infancy and early childhood	MH	Feeding and Eating Disorders	ICD10
F98.3	Pica of infancy and childhood	MH	Feeding and Eating Disorders	ICD10
F63.0	Pathological gambling	MH	Gambling Disorder	ICD10
F64.0	Transsexualism	MH	Gender Dysphoria	ICD10
F64.1	Dual role transvestism	MH	Gender Dysphoria	ICD10
F64.2	Gender identity disorder of childhood	MH	Gender Dysphoria	ICD10
F64.8	Other gender identity disorders	MH	Gender Dysphoria	ICD10
F64.9	Gender identity disorder, unspecified	MH	Gender Dysphoria	ICD10
Z87.890	Personal history of sex reassignment	MH	Gender Dysphoria	ICD10
F16.10	Hallucinogen abuse, uncomplicated	SA	Hallucinogen-Related Disorders	ICD10
F16.11	Hallucinogen abuse, in remission	SA	Hallucinogen-Related Disorders	ICD10
F16.120	Hallucinogen abuse with intoxication, uncomplicated	SA	Hallucinogen-Related Disorders	ICD10
F16.121	Hallucinogen abuse with intoxication with delirium	SA	Hallucinogen-Related Disorders	ICD10
F16.129	Hallucinogen abuse with intoxication, unspecified	SA	Hallucinogen-Related Disorders	ICD10
F16.14	Hallucinogen abuse with hallucinogen-induced mood disorder	SA	Hallucinogen-Related Disorders	ICD10
F16.150	Hallucinogen abuse with hallucinogen-induced psychotic disorder with delusions	SA	Hallucinogen-Related Disorders	ICD10
F16.151	Hallucinogen abuse with hallucinogen-induced psychotic disorder with hallucinations	SA	Hallucinogen-Related Disorders	ICD10
F16.159	Hallucinogen abuse with hallucinogen-induced psychotic disorder, unspecified	SA	Hallucinogen-Related Disorders	ICD10
F16.19	Hallucinogen abuse with unspecified hallucinogen-induced disorder	SA	Hallucinogen-Related Disorders	ICD10
F16.20	Hallucinogen dependence, uncomplicated	SA	Hallucinogen-Related Disorders	ICD10
F16.21	Hallucinogen dependence, in remission	SA	Hallucinogen-Related Disorders	ICD10
F16.220	Hallucinogen dependence with intoxication, uncomplicated	SA	Hallucinogen-Related Disorders	ICD10
F16.221	Hallucinogen dependence with intoxication with delirium	SA	Hallucinogen-Related Disorders	ICD10
F16.229	Hallucinogen dependence with intoxication, unspecified	SA	Hallucinogen-Related Disorders	ICD10
F16.24	Hallucinogen dependence with hallucinogen-induced mood disorder	SA	Hallucinogen-Related Disorders	ICD10
F16.250	Hallucinogen dependence with hallucinogen-induced psychotic disorder with delusions	SA	Hallucinogen-Related Disorders	ICD10
F16.251	Hallucinogen dependence with hallucinogen-induced psychotic disorder with hallucinations	SA	Hallucinogen-Related Disorders	ICD10
F16.259	Hallucinogen dependence with hallucinogen-induced psychotic disorder, unspecified	SA	Hallucinogen-Related Disorders	ICD10
F16.280	Hallucinogen dependence with hallucinogen-induced anxiety disorder	SA	Hallucinogen-Related Disorders	ICD10
F16.283	Hallucinogen dependence with hallucinogen persisting perception disorder (flashbacks)	SA	Hallucinogen-Related Disorders	ICD10
F16.288	Hallucinogen dependence with other hallucinogen-induced disorder	SA	Hallucinogen-Related Disorders	ICD10
F16.29	Hallucinogen dependence with unspecified hallucinogen-induced disorder	SA	Hallucinogen-Related Disorders	ICD10
F16.90	Hallucinogen use, unspecified, uncomplicated	SA	Hallucinogen-Related Disorders	ICD10
F16.920	Hallucinogen use, unspecified with intoxication, uncomplicated	SA	Hallucinogen-Related Disorders	ICD10
F16.921	Hallucinogen use, unspecified with intoxication with delirium	SA	Hallucinogen-Related Disorders	ICD10
F16.929	Hallucinogen use, unspecified with intoxication, unspecified	SA	Hallucinogen-Related Disorders	ICD10
F16.94	Hallucinogen use, unspecified with hallucinogen-induced mood disorder	SA	Hallucinogen-Related Disorders	ICD10
F16.950	Hallucinogen use, unspecified with hallucinogen-induced psychotic disorder with delusions	SA	Hallucinogen-Related Disorders	ICD10
F16.951	Hallucinogen use, unspecified with hallucinogen-induced psychotic disorder with hallucinations	SA	Hallucinogen-Related Disorders	ICD10
F16.959	Hallucinogen use, unspecified with hallucinogen-induced psychotic disorder, unspecified	SA	Hallucinogen-Related Disorders	ICD10
F16.983	Hallucinogen use, unspecified with hallucinogen persisting perception disorder (flashbacks)	SA	Hallucinogen-Related Disorders	ICD10
F16.99	Hallucinogen use, unspecified with unspecified hallucinogen-induced disorder	SA	Hallucinogen-Related Disorders	ICD10
Z59.0	Homelessness	MH	Housing and Economic Problems	ICD10
Z59.1	Inadequate housing	MH	Housing and Economic Problems	ICD10
Z59.2	Discord with neighbors, lodgers and landlord	MH	Housing and Economic Problems	ICD10
Z59.3	Problems related to living in residential institution	MH	Housing and Economic Problems	ICD10
Z59.4	Lack of adequate food and safe drinking water	MH	Housing and Economic Problems	ICD10
Z59.5	Extreme poverty	MH	Housing and Economic Problems	ICD10
Z59.6	Low income	MH	Housing and Economic Problems	ICD10
Z59.7	Insufficient social insurance and welfare support	MH	Housing and Economic Problems	ICD10
Z59.9	Problem related to housing and economic circumstances, unspecified	MH	Housing and Economic Problems	ICD10
F13.10	Sedative, hypnotic or anxiolytic abuse, uncomplicated	SA	Hypnotic-Related Disorders	ICD10
F13.11	Sedative, hypnotic or anxiolytic abuse, in remission	SA	Hypnotic-Related Disorders	ICD10
F13.120	Sedative, hypnotic or anxiolytic abuse with intoxication, uncomplicated	SA	Hypnotic-Related Disorders	ICD10
F13.121	Sedative, hypnotic or anxiolytic abuse with intoxication delirium	SA	Hypnotic-Related Disorders	ICD10
F13.129	Sedative, hypnotic or anxiolytic abuse with intoxication, unspecified	SA	Hypnotic-Related Disorders	ICD10
F13.14	Sedative, hypnotic or anxiolytic abuse with sedative, hypnotic or anxiolytic-induced mood disorder	SA	Hypnotic-Related Disorders	ICD10
F13.150	Sedative, hypnotic or anxiolytic abuse with sedative, hypnotic or anxiolytic-induced psychotic disorder with delusions	SA	Hypnotic-Related Disorders	ICD10
F13.151	Sedative, hypnotic or anxiolytic abuse with sedative, hypnotic or anxiolytic-induced psychotic disorder with hallucinations	SA	Hypnotic-Related Disorders	ICD10
F13.159	Sedative, hypnotic or anxiolytic abuse with sedative, hypnotic or anxiolytic-induced psychotic disorder, unspecified	SA	Hypnotic-Related Disorders	ICD10
F13.180	Sedative, hypnotic or anxiolytic abuse with sedative, hypnotic or anxiolytic-induced anxiety disorder	SA	Hypnotic-Related Disorders	ICD10
F13.182	Sedative, hypnotic or anxiolytic abuse with sedative, hypnotic or anxiolytic-induced sleep disorder	SA	Hypnotic-Related Disorders	ICD10
F13.188	Sedative, hypnotic or anxiolytic abuse with other sedative, hypnotic or anxiolytic-induced disorder	SA	Hypnotic-Related Disorders	ICD10
F13.19	Sedative, hypnotic or anxiolytic abuse with unspecified sedative, hypnotic or anxiolytic-induced disorder	SA	Hypnotic-Related Disorders	ICD10
F13.20	Sedative, hypnotic or anxiolytic dependence, uncomplicated	SA	Hypnotic-Related Disorders	ICD10
F13.21	Sedative, hypnotic or anxiolytic dependence, in remission	SA	Hypnotic-Related Disorders	ICD10
F13.220	Sedative, hypnotic or anxiolytic dependence with intoxication, uncomplicated	SA	Hypnotic-Related Disorders	ICD10
F13.221	Sedative, hypnotic or anxiolytic dependence with intoxication delirium	SA	Hypnotic-Related Disorders	ICD10
F13.229	Sedative, hypnotic or anxiolytic dependence with intoxication, unspecified	SA	Hypnotic-Related Disorders	ICD10
F13.230	Sedative, hypnotic or anxiolytic dependence with withdrawal, uncomplicated	SA	Hypnotic-Related Disorders	ICD10
F13.231	Sedative, hypnotic or anxiolytic dependence with withdrawal delirium	SA	Hypnotic-Related Disorders	ICD10
F13.232	Sedative, hypnotic or anxiolytic dependence with withdrawal with perceptual disturbance	SA	Hypnotic-Related Disorders	ICD10
F13.239	Sedative, hypnotic or anxiolytic dependence with withdrawal, unspecified	SA	Hypnotic-Related Disorders	ICD10
F13.24	Sedative, hypnotic or anxiolytic dependence with sedative, hypnotic or anxiolytic-induced mood disorder	SA	Hypnotic-Related Disorders	ICD10
F13.250	Sedative, hypnotic or anxiolytic dependence with sedative, hypnotic or anxiolytic-induced psychotic disorder with delusions	SA	Hypnotic-Related Disorders	ICD10
F13.251	Sedative, hypnotic or anxiolytic dependence with sedative, hypnotic or anxiolytic-induced psychotic disorder with hallucinations	SA	Hypnotic-Related Disorders	ICD10
F13.259	Sedative, hypnotic or anxiolytic dependence with sedative, hypnotic or anxiolytic-induced psychotic disorder, unspecified	SA	Hypnotic-Related Disorders	ICD10
F13.26	Sedative, hypnotic or anxiolytic dependence with sedative, hypnotic or anxiolytic-induced persisting amnestic disorder	SA	Hypnotic-Related Disorders	ICD10
F13.27	Sedative, hypnotic or anxiolytic dependence with sedative, hypnotic or anxiolytic-induced persisting dementia	SA	Hypnotic-Related Disorders	ICD10
F13.280	Sedative, hypnotic or anxiolytic dependence with sedative, hypnotic or anxiolytic-induced anxiety disorder	SA	Hypnotic-Related Disorders	ICD10
F13.281	Sedative, hypnotic or anxiolytic dependence with sedative, hypnotic or anxiolytic-induced sexual dysfunction	SA	Hypnotic-Related Disorders	ICD10
F13.282	Sedative, hypnotic or anxiolytic dependence with sedative, hypnotic or anxiolytic-induced sleep disorder	SA	Hypnotic-Related Disorders	ICD10
F13.288	Sedative, hypnotic or anxiolytic dependence with other sedative, hypnotic or anxiolytic-induced disorder	SA	Hypnotic-Related Disorders	ICD10
F13.29	Sedative, hypnotic or anxiolytic dependence with unspecified sedative, hypnotic or anxiolytic-induced disorder	SA	Hypnotic-Related Disorders	ICD10
F13.90	Sedative, hypnotic, or anxiolytic use, unspecified, uncomplicated	SA	Hypnotic-Related Disorders	ICD10
F13.920	Sedative, hypnotic or anxiolytic use, unspecified with intoxication, uncomplicated	SA	Hypnotic-Related Disorders	ICD10
F13.921	Sedative, hypnotic or anxiolytic use, unspecified with intoxication delirium	SA	Hypnotic-Related Disorders	ICD10
F13.929	Sedative, hypnotic or anxiolytic use, unspecified with intoxication, unspecified	SA	Hypnotic-Related Disorders	ICD10
F13.930	Sedative, hypnotic or anxiolytic use, unspecified with withdrawal, uncomplicated	SA	Hypnotic-Related Disorders	ICD10
F13.931	Sedative, hypnotic or anxiolytic use, unspecified with withdrawal delirium	SA	Hypnotic-Related Disorders	ICD10
F13.932	Sedative, hypnotic or anxiolytic use, unspecified with withdrawal with perceptual disturbances	SA	Hypnotic-Related Disorders	ICD10
F13.939	Sedative, hypnotic or anxiolytic use, unspecified with withdrawal, unspecified	SA	Hypnotic-Related Disorders	ICD10
F13.94	Sedative, hypnotic or anxiolytic use, unspecified with sedative, hypnotic or anxiolytic-induced mood disorder	SA	Hypnotic-Related Disorders	ICD10
F13.950	Sedative, hypnotic or anxiolytic use, unspecified with sedative, hypnotic or anxiolytic-induced psychotic disorder with delusions	SA	Hypnotic-Related Disorders	ICD10
F13.951	Sedative, hypnotic or anxiolytic use, unspecified with sedative, hypnotic or anxiolytic-induced psychotic disorder with hallucinations	SA	Hypnotic-Related Disorders	ICD10
F13.959	Sedative, hypnotic or anxiolytic use, unspecified with sedative, hypnotic or anxiolytic-induced psychotic disorder, unspecified	SA	Hypnotic-Related Disorders	ICD10
F13.96	Sedative, hypnotic or anxiolytic use, unspecified with sedative, hypnotic or anxiolytic-induced persisting amnestic disorder	SA	Hypnotic-Related Disorders	ICD10
F13.97	Sedative, hypnotic or anxiolytic use, unspecified with sedative, hypnotic or anxiolytic-induced persisting dementia	SA	Hypnotic-Related Disorders	ICD10
F13.982	Sedative, hypnotic or anxiolytic use, unspecified with sedative, hypnotic or anxiolytic-induced sleep disorder	SA	Hypnotic-Related Disorders	ICD10
F13.988	Sedative, hypnotic or anxiolytic use, unspecified with other sedative, hypnotic or anxiolytic-induced disorder	SA	Hypnotic-Related Disorders	ICD10
F13.99	Sedative, hypnotic or anxiolytic use, unspecified with unspecified sedative, hypnotic or anxiolytic-induced disorder	SA	Hypnotic-Related Disorders	ICD10
F63.1	Pyromania	MH	Impulse Control Disorders	ICD10
F63.2	Kleptomania	MH	Impulse Control Disorders	ICD10
F63.81	Intermittent explosive disorder	MH	Impulse Control Disorders	ICD10
F63.89	Other impulse disorders	MH	Impulse Control Disorders	ICD10
F63.9	Impulse disorder, unspecified	MH	Impulse Control Disorders	ICD10
F91.8	Other conduct disorders	MH	Impulse Control Disorders	ICD10
F18.10	Inhalant abuse, uncomplicated	SA	Inhalant-Related Disorders	ICD10
F18.11	Inhalant abuse, in remission	SA	Inhalant-Related Disorders	ICD10
F18.120	Inhalant abuse with intoxication, uncomplicated	SA	Inhalant-Related Disorders	ICD10
F18.121	Inhalant abuse with intoxication delirium	SA	Inhalant-Related Disorders	ICD10
F18.129	Inhalant abuse with intoxication, unspecified	SA	Inhalant-Related Disorders	ICD10
F18.14	Inhalant abuse with inhalant-induced mood disorder	SA	Inhalant-Related Disorders	ICD10
F18.150	Inhalant abuse with inhalant-induced psychotic disorder with delusions	SA	Inhalant-Related Disorders	ICD10
F18.151	Inhalant abuse with inhalant-induced psychotic disorder with hallucinations	SA	Inhalant-Related Disorders	ICD10
F18.17	Inhalant abuse with inhalant-induced dementia	SA	Inhalant-Related Disorders	ICD10
F18.188	Inhalant abuse with other inhalant-induced disorder	SA	Inhalant-Related Disorders	ICD10
F18.19	Inhalant abuse with unspecified inhalant-induced disorder	SA	Inhalant-Related Disorders	ICD10
F18.20	Inhalant dependence, uncomplicated	SA	Inhalant-Related Disorders	ICD10
F18.21	Inhalant dependence, in remission	SA	Inhalant-Related Disorders	ICD10
F18.220	Inhalant dependence with intoxication, uncomplicated	SA	Inhalant-Related Disorders	ICD10
F18.221	Inhalant dependence with intoxication delirium	SA	Inhalant-Related Disorders	ICD10
F18.229	Inhalant dependence with intoxication, unspecified	SA	Inhalant-Related Disorders	ICD10
F18.24	Inhalant dependence with inhalant-induced mood disorder	SA	Inhalant-Related Disorders	ICD10
F18.250	Inhalant dependence with inhalant-induced psychotic disorder with delusions	SA	Inhalant-Related Disorders	ICD10
F18.251	Inhalant dependence with inhalant-induced psychotic disorder with hallucinations	SA	Inhalant-Related Disorders	ICD10
F18.259	Inhalant dependence with inhalant-induced psychotic disorder, unspecified	SA	Inhalant-Related Disorders	ICD10
F18.27	Inhalant dependence with inhalant-induced dementia	SA	Inhalant-Related Disorders	ICD10
F18.280	Inhalant dependence with inhalant-induced anxiety disorder	SA	Inhalant-Related Disorders	ICD10
F18.288	Inhalant dependence with other inhalant-induced disorder	SA	Inhalant-Related Disorders	ICD10
F18.29	Inhalant dependence with unspecified inhalant-induced disorder	SA	Inhalant-Related Disorders	ICD10
F18.90	Inhalant use, unspecified, uncomplicated	SA	Inhalant-Related Disorders	ICD10
F18.920	Inhalant use, unspecified with intoxication, uncomplicated	SA	Inhalant-Related Disorders	ICD10
F18.921	Inhalant use, unspecified with intoxication with delirium	SA	Inhalant-Related Disorders	ICD10
F18.929	Inhalant use, unspecified with intoxication, unspecified	SA	Inhalant-Related Disorders	ICD10
F18.94	Inhalant use, unspecified with inhalant-induced mood disorder	SA	Inhalant-Related Disorders	ICD10
F18.950	Inhalant use, unspecified with inhalant-induced psychotic disorder with delusions	SA	Inhalant-Related Disorders	ICD10
F18.951	Inhalant use, unspecified with inhalant-induced psychotic disorder with hallucinations	SA	Inhalant-Related Disorders	ICD10
F18.97	Inhalant use, unspecified with inhalant-induced persisting dementia	SA	Inhalant-Related Disorders	ICD10
F18.980	Inhalant use, unspecified with inhalant-induced anxiety disorder	SA	Inhalant-Related Disorders	ICD10
F18.99	Inhalant use, unspecified with unspecified inhalant-induced disorder	SA	Inhalant-Related Disorders	ICD10
F70	Mild intellectual disabilities	MH	Intellectual Disability	ICD10
F71	Moderate intellectual disabilities	MH	Intellectual Disability	ICD10
F72	Severe intellectual disabilities	MH	Intellectual Disability	ICD10
F73	Profound intellectual disabilities	MH	Intellectual Disability	ICD10
F78	Other intellectual disabilities	MH	Intellectual Disability	ICD10
F79	Unspecified intellectual disabilities	MH	Intellectual Disability	ICD10
F81.0	Specific reading disorder	MH	Learning Disorders	ICD10
F81.2	Mathematics disorder	MH	Learning Disorders	ICD10
F81.81	Disorder of written expression	MH	Learning Disorders	ICD10
F81.89	Other developmental disorders of scholastic skills	MH	Learning Disorders	ICD10
F81.9	Developmental disorder of scholastic skills, unspecified	MH	Learning Disorders	ICD10
R48.0	Dyslexia and alexia	MH	Learning Disorders	ICD10
F06.32	Mood disorder due to known physiological condition with major depressive-like episode	MH	Major Depression	ICD10
F32.0	Major depressive disorder, single episode, mild	MH	Major Depression	ICD10
F32.1	Major depressive disorder, single episode, moderate	MH	Major Depression	ICD10
F32.2	Major depressive disorder, single episode, severe without psychotic features	MH	Major Depression	ICD10
F32.3	Major depressive disorder, single episode, severe with psychotic features	MH	Major Depression	ICD10
F32.4	Major depressive disorder, single episode, in partial remission	MH	Major Depression	ICD10
F32.5	Major depressive disorder, single episode, in full remission	MH	Major Depression	ICD10
F32.9	Major depressive disorder, single episode, unspecified	MH	Major Depression	ICD10
F33.0	Major depressive disorder, recurrent, mild	MH	Major Depression	ICD10
F33.1	Major depressive disorder, recurrent, moderate	MH	Major Depression	ICD10
F33.2	Major depressive disorder, recurrent severe without psychotic features	MH	Major Depression	ICD10
F33.3	Major depressive disorder, recurrent, severe with psychotic symptoms	MH	Major Depression	ICD10
F33.40	Major depressive disorder, recurrent, in remission, unspecified	MH	Major Depression	ICD10
F33.41	Major depressive disorder, recurrent, in partial remission	MH	Major Depression	ICD10
F33.42	Major depressive disorder, recurrent, in full remission	MH	Major Depression	ICD10
Z76.5	Malingerer [conscious simulation]	MH	Malingering	ICD10
G94	Other disorders of brain in diseases classified elsewhere		Medical Diagnosis	ICD10
R54	Age-related physical debility		Medical Diagnosis	ICD10
G21.0	Malignant neuroleptic syndrome	MH	Medication Induced Disorders	ICD10
G21.11	Neuroleptic induced parkinsonism	MH	Medication Induced Disorders	ICD10
G21.19	Other drug induced secondary parkinsonism	MH	Medication Induced Disorders	ICD10
G24.01	Drug induced subacute dyskinesia	MH	Medication Induced Disorders	ICD10
G24.02	Drug induced acute dystonia	MH	Medication Induced Disorders	ICD10
G24.09	Other drug induced dystonia	MH	Medication Induced Disorders	ICD10
G25.1	Drug-induced tremor	MH	Medication Induced Disorders	ICD10
G25.71	Drug induced akathisia	MH	Medication Induced Disorders	ICD10
G25.79	Other drug induced movement disorders	MH	Medication Induced Disorders	ICD10
T43.205A	Adverse effect of unspecified antidepressants, initial encounter	MH	Medication Induced Disorders	ICD10
T43.205D	Adverse effect of unspecified antidepressants, subsequent encounter	MH	Medication Induced Disorders	ICD10
T43.205S	Adverse effect of unspecified antidepressants, sequela	MH	Medication Induced Disorders	ICD10
T50.905A	Adverse effect of unspecified drugs, medicaments and biological substances, initial encounter	MH	Medication Induced Disorders	ICD10
T50.905D	Adverse effect of unspecified drugs, medicaments and biological substances, subsequent encounter	MH	Medication Induced Disorders	ICD10
T50.905S	Adverse effect of unspecified drugs, medicaments and biological substances, sequela	MH	Medication Induced Disorders	ICD10
F06.0	Psychotic disorder with hallucinations due to known physiological condition	MH	Mental Disorder due to a Known Physiological Cond	ICD10
F06.2	Psychotic disorder with delusions due to known physiological condition	MH	Mental Disorder due to a Known Physiological Cond	ICD10
F06.30	Mood disorder due to known physiological condition, unspecified	MH	Mental Disorder due to a Known Physiological Cond	ICD10
F09	Unspecified mental disorder due to known physiological condition	MH	Mental Disorder due to a Known Physiological Cond	ICD10
Z79.899	Other long term (current) drug therapy	MH	Mental Disorder due to a Known Physiological Cond	ICD10
F34.0	Cyclothymic disorder	MH	Mood Disorder	ICD10
F34.8	Other persistent mood [affective] disorders	MH	Mood Disorder	ICD10
F34.89	Other specified persistent mood disorders	MH	Mood Disorder	ICD10
F34.9	Persistent mood [affective] disorder, unspecified	MH	Mood Disorder	ICD10
F39	Unspecified mood [affective] disorder	MH	Mood Disorder	ICD10
F82	Specific developmental disorder of motor function	MH	Motor Disorder	ICD10
F98.4	Stereotyped movement disorders	MH	Motor Disorder	ICD10
F01.50	Vascular dementia without behavioral disturbance	MH	Neurocognitive Disorders	ICD10
F01.51	Vascular dementia with behavioral disturbance	MH	Neurocognitive Disorders	ICD10
F02.80	Dementia in other diseases classified elsewhere without behavioral disturbance	MH	Neurocognitive Disorders	ICD10
F02.81	Dementia in other diseases classified elsewhere with behavioral disturbance	MH	Neurocognitive Disorders	ICD10
F03.90	Unspecified dementia without behavioral disturbance	MH	Neurocognitive Disorders	ICD10
F03.91	Unspecified dementia with behavioral disturbance	MH	Neurocognitive Disorders	ICD10
F05	Delirium due to known physiological condition	MH	Neurocognitive Disorders	ICD10
F07.81	Postconcussional syndrome	MH	Neurocognitive Disorders	ICD10
F48.2	Pseudobulbar affect	MH	Neurocognitive Disorders	ICD10
G13.2	Systemic atrophy primarily affecting the central nervous system in myxedema	MH	Neurocognitive Disorders	ICD10
G13.8	Systemic atrophy primarily affecting central nervous system in other diseases classified elsewhere	MH	Neurocognitive Disorders	ICD10
G30.0	Alzheimer's disease with early onset	MH	Neurocognitive Disorders	ICD10
G30.1	Alzheimer's disease with late onset	MH	Neurocognitive Disorders	ICD10
G30.8	Other Alzheimer's disease	MH	Neurocognitive Disorders	ICD10
G30.9	Alzheimer's disease, unspecified	MH	Neurocognitive Disorders	ICD10
G31.1	Senile degeneration of brain, not elsewhere classified	MH	Neurocognitive Disorders	ICD10
G31.2	Degeneration of nervous system due to alcohol	MH	Neurocognitive Disorders	ICD10
G31.83	Dementia with Lewy bodies	MH	Neurocognitive Disorders	ICD10
G31.84	Mild cognitive impairment, so stated	MH	Neurocognitive Disorders	ICD10
G31.9	Degenerative disease of nervous system, unspecified	MH	Neurocognitive Disorders	ICD10
R41.0	Disorientation, unspecified	MH	Neurocognitive Disorders	ICD10
R41.2	Retrograde amnesia	MH	Neurocognitive Disorders	ICD10
R41.81	Age-related cognitive decline	MH	Neurocognitive Disorders	ICD10
R41.9	Unspecified symptoms and signs involving cognitive functions and awareness	MH	Neurocognitive Disorders	ICD10
F88	Other disorders of psychological development	MH	Neurodevelopmental Disorders	ICD10
F89	Unspecified disorder of psychological development	MH	Neurodevelopmental Disorders	ICD10
F17.200	Nicotine dependence, unspecified, uncomplicated	SA	Nicotine-Related Disorders	ICD10
F17.201	Nicotine dependence, unspecified, in remission	SA	Nicotine-Related Disorders	ICD10
F17.203	Nicotine dependence unspecified, with withdrawal	SA	Nicotine-Related Disorders	ICD10
F17.208	Nicotine dependence, unspecified, with other nicotine-induced disorders	SA	Nicotine-Related Disorders	ICD10
F17.209	Nicotine dependence, unspecified, with unspecified nicotine-induced disorders	SA	Nicotine-Related Disorders	ICD10
E66.9	Obesity, unspecified	MH	Obesity	ICD10
F42.2	Mixed obsessional thoughts and acts	MH	Obsessive-Compulsive Disorder	ICD10
F42.3	Hoarding disorder	MH	Obsessive-Compulsive Disorder	ICD10
F42.4	Excoriation (skin-picking) disorder	MH	Obsessive-Compulsive Disorder	ICD10
F42.8	Other obsessive-compulsive disorder	MH	Obsessive-Compulsive Disorder	ICD10
F42.9	Obsessive-compulsive disorder, unspecified	MH	Obsessive-Compulsive Disorder	ICD10
F45.22	Body dysmorphic disorder	MH	Obsessive-Compulsive Disorder	ICD10
F60.5	Obsessive-compulsive personality disorder	MH	Obsessive-Compulsive Disorder	ICD10
L98.1	Factitial dermatitis	MH	Obsessive-Compulsive Disorder	ICD10
R45.1	Restlessness and agitation	MH	Obsessive-Compulsive Disorder	ICD10
F11.10	Opioid abuse, uncomplicated	SA	Opioid-Related Disorders	ICD10
F11.11	Opioid abuse, in remission	SA	Opioid-Related Disorders	ICD10
F11.120	Opioid abuse with intoxication, uncomplicated	SA	Opioid-Related Disorders	ICD10
F11.121	Opioid abuse with intoxication delirium	SA	Opioid-Related Disorders	ICD10
F11.122	Opioid abuse with intoxication with perceptual disturbance	SA	Opioid-Related Disorders	ICD10
F11.129	Opioid abuse with intoxication, unspecified	SA	Opioid-Related Disorders	ICD10
F11.14	Opioid abuse with opioid-induced mood disorder	SA	Opioid-Related Disorders	ICD10
F11.150	Opioid abuse with opioid-induced psychotic disorder with delusions	SA	Opioid-Related Disorders	ICD10
F11.151	Opioid abuse with opioid-induced psychotic disorder with hallucinations	SA	Opioid-Related Disorders	ICD10
F11.159	Opioid abuse with opioid-induced psychotic disorder, unspecified	SA	Opioid-Related Disorders	ICD10
F11.182	Opioid abuse with opioid-induced sleep disorder	SA	Opioid-Related Disorders	ICD10
F11.188	Opioid abuse with other opioid-induced disorder	SA	Opioid-Related Disorders	ICD10
F11.19	Opioid abuse with unspecified opioid-induced disorder	SA	Opioid-Related Disorders	ICD10
F11.21	Opioid dependence, in remission	SA	Opioid-Related Disorders	ICD10
F11.220	Opioid dependence with intoxication, uncomplicated	SA	Opioid-Related Disorders	ICD10
F11.221	Opioid dependence with intoxication delirium	SA	Opioid-Related Disorders	ICD10
F11.222	Opioid dependence with intoxication with perceptual disturbance	SA	Opioid-Related Disorders	ICD10
F11.229	Opioid dependence with intoxication, unspecified	SA	Opioid-Related Disorders	ICD10
F11.23	Opioid dependence with withdrawal	SA	Opioid-Related Disorders	ICD10
F11.24	Opioid dependence with opioid-induced mood disorder	SA	Opioid-Related Disorders	ICD10
F11.250	Opioid dependence with opioid-induced psychotic disorder with delusions	SA	Opioid-Related Disorders	ICD10
F11.251	Opioid dependence with opioid-induced psychotic disorder with hallucinations	SA	Opioid-Related Disorders	ICD10
F11.259	Opioid dependence with opioid-induced psychotic disorder, unspecified	SA	Opioid-Related Disorders	ICD10
F11.281	Opioid dependence with opioid-induced sexual dysfunction	SA	Opioid-Related Disorders	ICD10
F11.282	Opioid dependence with opioid-induced sleep disorder	SA	Opioid-Related Disorders	ICD10
F11.288	Opioid dependence with other opioid-induced disorder	SA	Opioid-Related Disorders	ICD10
F11.29	Opioid dependence with unspecified opioid-induced disorder	SA	Opioid-Related Disorders	ICD10
F11.90	Opioid use, unspecified, uncomplicated	SA	Opioid-Related Disorders	ICD10
F11.920	Opioid use, unspecified with intoxication, uncomplicated	SA	Opioid-Related Disorders	ICD10
F11.921	Opioid use, unspecified with intoxication delirium	SA	Opioid-Related Disorders	ICD10
F11.922	Opioid use, unspecified with intoxication with perceptual disturbance	SA	Opioid-Related Disorders	ICD10
F11.929	Opioid use, unspecified with intoxication, unspecified	SA	Opioid-Related Disorders	ICD10
F11.93	Opioid use, unspecified with withdrawal	SA	Opioid-Related Disorders	ICD10
F11.94	Opioid use, unspecified with opioid-induced mood disorder	SA	Opioid-Related Disorders	ICD10
F11.950	Opioid use, unspecified with opioid-induced psychotic disorder with delusions	SA	Opioid-Related Disorders	ICD10
F11.951	Opioid use, unspecified with opioid-induced psychotic disorder with hallucinations	SA	Opioid-Related Disorders	ICD10
F11.959	Opioid use, unspecified with opioid-induced psychotic disorder, unspecified	SA	Opioid-Related Disorders	ICD10
F11.981	Opioid use, unspecified with opioid-induced sexual dysfunction	SA	Opioid-Related Disorders	ICD10
F11.982	Opioid use, unspecified with opioid-induced sleep disorder	SA	Opioid-Related Disorders	ICD10
F11.988	Opioid use, unspecified with other opioid-induced disorder	SA	Opioid-Related Disorders	ICD10
F11.99	Opioid use, unspecified with unspecified opioid-induced disorder	SA	Opioid-Related Disorders	ICD10
F91.3	Oppositional defiant disorder	MH	Oppositional Defiant Disorder	ICD10
R41.83	Borderline intellectual functioning	MH	Other Circumstances of Personal History	ICD10
Z56.82	Military deployment status	MH	Other Circumstances of Personal History	ICD10
Z72.810	Child and adolescent antisocial behavior	MH	Other Circumstances of Personal History	ICD10
Z72.811	Adult antisocial behavior	MH	Other Circumstances of Personal History	ICD10
Z72.9	Problem related to lifestyle, unspecified	MH	Other Circumstances of Personal History	ICD10
Z75.3	Unavailability and inaccessibility of health-care facilities	MH	Other Circumstances of Personal History	ICD10
Z75.4	Unavailability and inaccessibility of other helping agencies	MH	Other Circumstances of Personal History	ICD10
Z91.19	Patient's noncompliance with other medical treatment and regimen	MH	Other Circumstances of Personal History	ICD10
Z91.49	Other personal history of psychological trauma, not elsewhere classified	MH	Other Circumstances of Personal History	ICD10
Z91.5	Personal history of self-harm	MH	Other Circumstances of Personal History	ICD10
Z91.82	Personal history of military deployment	MH	Other Circumstances of Personal History	ICD10
Z91.83	Wandering in diseases classified elsewhere	MH	Other Circumstances of Personal History	ICD10
Z91.89	Other specified personal risk factors, not elsewhere classified	MH	Other Circumstances of Personal History	ICD10
Z70.9	Sex counseling, unspecified	MH	Other Counseling	ICD10
Z71.9	Counseling, unspecified	MH	Other Counseling	ICD10
F06.8	Other specified mental disorders due to known physiological condition	MH	Other Mental Disorders	ICD10
F48.8	Other specified nonpsychotic mental disorders	MH	Other Mental Disorders	ICD10
F48.9	Nonpsychotic mental disorder, unspecified	MH	Other Mental Disorders	ICD10
F93.8	Other childhood emotional disorders	MH	Other Mental Disorders	ICD10
F93.9	Childhood emotional disorder, unspecified	MH	Other Mental Disorders	ICD10
F94.8	Other childhood disorders of social functioning	MH	Other Mental Disorders	ICD10
F94.9	Childhood disorder of social functioning, unspecified	MH	Other Mental Disorders	ICD10
F98.8	Other specified behavioral and emotional disorders with onset usually occurring in childhood and adolescence	MH	Other Mental Disorders	ICD10
F98.9	Unspecified behavioral and emotional disorders with onset usually occurring in childhood and adolescence	MH	Other Mental Disorders	ICD10
F99	Mental disorder, not otherwise specified	MH	Other Mental Disorders	ICD10
O99.343	Other mental disorders complicating pregnancy, third trimester	MH	Other Mental Disorders	ICD10
R41.82	Altered mental status, unspecified	MH	Other Mental Disorders	ICD10
R45.2	Unhappiness	MH	Other Mental Disorders	ICD10
R45.5	Hostility	MH	Other Mental Disorders	ICD10
R45.6	Violent behavior	MH	Other Mental Disorders	ICD10
R45.81	Low self-esteem	MH	Other Mental Disorders	ICD10
R45.82	Worries	MH	Other Mental Disorders	ICD10
Z60.9	Problem related to social environment, unspecified	MH	Other Psychosocial Problems	ICD10
Z64.0	Problems related to unwanted pregnancy	MH	Other Psychosocial Problems	ICD10
Z64.1	Problems related to multiparity	MH	Other Psychosocial Problems	ICD10
Z64.4	Discord with counselors	MH	Other Psychosocial Problems	ICD10
Z65.4	Victim of crime and terrorism	MH	Other Psychosocial Problems	ICD10
Z65.5	Exposure to disaster, war and other hostilities	MH	Other Psychosocial Problems	ICD10
Z65.8	Other specified problems related to psychosocial circumstances	MH	Other Psychosocial Problems	ICD10
Z65.9	Problem related to unspecified psychosocial circumstances	MH	Other Psychosocial Problems	ICD10
F06.1	Catatonic disorder due to known physiological condition	MH	Other Psychotic Disorder	ICD10
F23	Brief psychotic disorder	MH	Other Psychotic Disorder	ICD10
F28	Other psychotic disorder not due to a substance or known physiological condition	MH	Other Psychotic Disorder	ICD10
F53	Puerperal psychosis	MH	Other Psychotic Disorder	ICD10
F19.10	Other psychoactive substance abuse, uncomplicated	SA	Other Substance-Related Disorders	ICD10
F19.11	Other psychoactive substance abuse, in remission	SA	Other Substance-Related Disorders	ICD10
F19.120	Other psychoactive substance abuse with intoxication, uncomplicated	SA	Other Substance-Related Disorders	ICD10
F19.121	Other psychoactive substance abuse with intoxication delirium	SA	Other Substance-Related Disorders	ICD10
F19.122	Other psychoactive substance abuse with intoxication with perceptual disturbances	SA	Other Substance-Related Disorders	ICD10
F19.129	Other psychoactive substance abuse with intoxication, unspecified	SA	Other Substance-Related Disorders	ICD10
F19.14	Other psychoactive substance abuse with psychoactive substance-induced mood disorder	SA	Other Substance-Related Disorders	ICD10
F19.150	Other psychoactive substance abuse with psychoactive substance-induced psychotic disorder with delusions	SA	Other Substance-Related Disorders	ICD10
F19.151	Other psychoactive substance abuse with psychoactive substance-induced psychotic disorder with hallucinations	SA	Other Substance-Related Disorders	ICD10
F19.159	Other psychoactive substance abuse with psychoactive substance-induced psychotic disorder, unspecified	SA	Other Substance-Related Disorders	ICD10
F19.16	Other psychoactive substance abuse with psychoactive substance-induced persisting amnestic disorder	SA	Other Substance-Related Disorders	ICD10
F19.17	Other psychoactive substance abuse with psychoactive substance-induced persisting dementia	SA	Other Substance-Related Disorders	ICD10
F19.180	Other psychoactive substance abuse with psychoactive substance-induced anxiety disorder	SA	Other Substance-Related Disorders	ICD10
F19.188	Other psychoactive substance abuse with other psychoactive substance-induced disorder	SA	Other Substance-Related Disorders	ICD10
F19.19	Other psychoactive substance abuse with unspecified psychoactive substance-induced disorder	SA	Other Substance-Related Disorders	ICD10
F19.20	Other psychoactive substance dependence, uncomplicated	SA	Other Substance-Related Disorders	ICD10
F19.21	Other psychoactive substance dependence, in remission	SA	Other Substance-Related Disorders	ICD10
F19.220	Other psychoactive substance dependence with intoxication, uncomplicated	SA	Other Substance-Related Disorders	ICD10
F19.221	Other psychoactive substance dependence with intoxication delirium	SA	Other Substance-Related Disorders	ICD10
F19.222	Other psychoactive substance dependence with intoxication with perceptual disturbance	SA	Other Substance-Related Disorders	ICD10
F19.229	Other psychoactive substance dependence with intoxication, unspecified	SA	Other Substance-Related Disorders	ICD10
F19.230	Other psychoactive substance dependence with withdrawal, uncomplicated	SA	Other Substance-Related Disorders	ICD10
F19.231	Other psychoactive substance dependence with withdrawal delirium	SA	Other Substance-Related Disorders	ICD10
F19.232	Other psychoactive substance dependence with withdrawal with perceptual disturbance	SA	Other Substance-Related Disorders	ICD10
F19.239	Other psychoactive substance dependence with withdrawal, unspecified	SA	Other Substance-Related Disorders	ICD10
F19.24	Other psychoactive substance dependence with psychoactive substance-induced mood disorder	SA	Other Substance-Related Disorders	ICD10
F19.250	Other psychoactive substance dependence with psychoactive substance-induced psychotic disorder with delusions	SA	Other Substance-Related Disorders	ICD10
F19.251	Other psychoactive substance dependence with psychoactive substance-induced psychotic disorder with hallucinations	SA	Other Substance-Related Disorders	ICD10
F19.259	Other psychoactive substance dependence with psychoactive substance-induced psychotic disorder, unspecified	SA	Other Substance-Related Disorders	ICD10
F19.26	Other psychoactive substance dependence with psychoactive substance-induced persisting amnestic disorder	SA	Other Substance-Related Disorders	ICD10
F19.27	Other psychoactive substance dependence with psychoactive substance-induced persisting dementia	SA	Other Substance-Related Disorders	ICD10
F19.280	Other psychoactive substance dependence with psychoactive substance-induced anxiety disorder	SA	Other Substance-Related Disorders	ICD10
F19.281	Other psychoactive substance dependence with psychoactive substance-induced sexual dysfunction	SA	Other Substance-Related Disorders	ICD10
F19.282	Other psychoactive substance dependence with psychoactive substance-induced sleep disorder	SA	Other Substance-Related Disorders	ICD10
F19.288	Other psychoactive substance dependence with other psychoactive substance-induced disorder	SA	Other Substance-Related Disorders	ICD10
F19.29	Other psychoactive substance dependence with unspecified psychoactive substance-induced disorder	SA	Other Substance-Related Disorders	ICD10
F19.90	Other psychoactive substance use, unspecified, uncomplicated	SA	Other Substance-Related Disorders	ICD10
F19.920	Other psychoactive substance use, unspecified with intoxication, uncomplicated	SA	Other Substance-Related Disorders	ICD10
F19.921	Other psychoactive substance use, unspecified with intoxication with delirium	SA	Other Substance-Related Disorders	ICD10
F19.929	Other psychoactive substance use, unspecified with intoxication, unspecified	SA	Other Substance-Related Disorders	ICD10
F19.930	Other psychoactive substance use, unspecified with withdrawal, uncomplicated	SA	Other Substance-Related Disorders	ICD10
F19.931	Other psychoactive substance use, unspecified with withdrawal delirium	SA	Other Substance-Related Disorders	ICD10
F19.932	Other psychoactive substance use, unspecified with withdrawal with perceptual disturbance	SA	Other Substance-Related Disorders	ICD10
F19.939	Other psychoactive substance use, unspecified with withdrawal, unspecified	SA	Other Substance-Related Disorders	ICD10
F19.94	Other psychoactive substance use, unspecified with psychoactive substance-induced mood disorder	SA	Other Substance-Related Disorders	ICD10
F19.950	Other psychoactive substance use, unspecified with psychoactive substance-induced psychotic disorder with delusions	SA	Other Substance-Related Disorders	ICD10
F19.951	Other psychoactive substance use, unspecified with psychoactive substance-induced psychotic disorder with hallucinations	SA	Other Substance-Related Disorders	ICD10
F19.959	Other psychoactive substance use, unspecified with psychoactive substance-induced psychotic disorder, unspecified	SA	Other Substance-Related Disorders	ICD10
F19.96	Other psychoactive substance use, unspecified with psychoactive substance-induced persisting amnestic disorder	SA	Other Substance-Related Disorders	ICD10
F19.97	Other psychoactive substance use, unspecified with psychoactive substance-induced persisting dementia	SA	Other Substance-Related Disorders	ICD10
F19.980	Other psychoactive substance use, unspecified with psychoactive substance-induced anxiety disorder	SA	Other Substance-Related Disorders	ICD10
F19.981	Other psychoactive substance use, unspecified with psychoactive substance-induced sexual dysfunction	SA	Other Substance-Related Disorders	ICD10
F19.988	Other psychoactive substance use, unspecified with other psychoactive substance-induced disorder	SA	Other Substance-Related Disorders	ICD10
F19.99	Other psychoactive substance use, unspecified with unspecified psychoactive substance-induced disorder	SA	Other Substance-Related Disorders	ICD10
F55.3	Abuse of steroids or hormones	SA	Other Substance-Related Disorders	ICD10
F55.8	Abuse of other non-psychoactive substances	SA	Other Substance-Related Disorders	ICD10
F65.0	Fetishism	MH	Paraphilic Disorders	ICD10
F65.1	Transvestic fetishism	MH	Paraphilic Disorders	ICD10
F65.2	Exhibitionism	MH	Paraphilic Disorders	ICD10
F65.3	Voyeurism	MH	Paraphilic Disorders	ICD10
F65.4	Pedophilia	MH	Paraphilic Disorders	ICD10
F65.50	Sadomasochism, unspecified	MH	Paraphilic Disorders	ICD10
F65.51	Sexual masochism	MH	Paraphilic Disorders	ICD10
F65.52	Sexual sadism	MH	Paraphilic Disorders	ICD10
F65.81	Frotteurism	MH	Paraphilic Disorders	ICD10
F65.89	Other paraphilias	MH	Paraphilic Disorders	ICD10
F65.9	Paraphilia, unspecified	MH	Paraphilic Disorders	ICD10
F66	Other sexual disorders	MH	Paraphilic Disorders	ICD10
Z69.011	Encounter for mental health services for perpetrator of parental child abuse	MH	Perpetrator of Abuse	ICD10
Z69.021	Encounter for mental health services for perpetrator of non-parental child abuse	MH	Perpetrator of Abuse	ICD10
Z69.12	Encounter for mental health services for perpetrator of spousal or partner abuse	MH	Perpetrator of Abuse	ICD10
Z69.82	Encounter for mental health services for perpetrator of other abuse	MH	Perpetrator of Abuse	ICD10
F07.0	Personality change due to known physiological condition	MH	Personality Disorders	ICD10
F07.89	Other personality and behavioral disorders due to known physiological condition	MH	Personality Disorders	ICD10
F07.9	Unspecified personality and behavioral disorder due to known physiological condition	MH	Personality Disorders	ICD10
F60.0	Paranoid personality disorder	MH	Personality Disorders	ICD10
F60.1	Schizoid personality disorder	MH	Personality Disorders	ICD10
F60.2	Antisocial personality disorder	MH	Personality Disorders	ICD10
F60.3	Borderline personality disorder	MH	Personality Disorders	ICD10
F60.4	Histrionic personality disorder	MH	Personality Disorders	ICD10
F60.6	Avoidant personality disorder	MH	Personality Disorders	ICD10
F60.7	Dependent personality disorder	MH	Personality Disorders	ICD10
F60.81	Narcissistic personality disorder	MH	Personality Disorders	ICD10
F60.89	Other specific personality disorders	MH	Personality Disorders	ICD10
F60.9	Personality disorder, unspecified	MH	Personality Disorders	ICD10
F68.8	Other specified disorders of adult personality and behavior	MH	Personality Disorders	ICD10
F69	Unspecified disorder of adult personality and behavior	MH	Personality Disorders	ICD10
F43.10	Post-traumatic stress disorder, unspecified	MH	Post-Traumatic Stress Disorder	ICD10
F43.11	Post-traumatic stress disorder, acute	MH	Post-Traumatic Stress Disorder	ICD10
F43.12	Post-traumatic stress disorder, chronic	MH	Post-Traumatic Stress Disorder	ICD10
F94.1	Reactive attachment disorder of childhood	MH	Reactive Attachment Disorder	ICD10
Z62.29	Other upbringing away from parents	MH	Relational Problems	ICD10
Z62.820	Parent-biological child conflict	MH	Relational Problems	ICD10
Z62.891	Sibling Rivalry	MH	Relational Problems	ICD10
Z62.898	Other specified problems related to upbringing	MH	Relational Problems	ICD10
Z63.0	Problems in relationship with spouse or partner	MH	Relational Problems	ICD10
Z63.4	Disappearance and death of family member	MH	Relational Problems	ICD10
Z63.5	Disruption of family by separation and divorce	MH	Relational Problems	ICD10
Z63.8	Other specified problems related to primary support group	MH	Relational Problems	ICD10
F25.0	Schizoaffective disorder, bipolar type	MH	Schizoaffective Disorder	ICD10
F25.1	Schizoaffective disorder, depressive type	MH	Schizoaffective Disorder	ICD10
F25.8	Other schizoaffective disorders	MH	Schizoaffective Disorder	ICD10
F25.9	Schizoaffective disorder, unspecified	MH	Schizoaffective Disorder	ICD10
F20.0	Paranoid schizophrenia	MH	Schizophrenia	ICD10
F20.1	Disorganized schizophrenia	MH	Schizophrenia	ICD10
F20.2	Catatonic schizophrenia	MH	Schizophrenia	ICD10
F20.3	Undifferentiated schizophrenia	MH	Schizophrenia	ICD10
F20.5	Residual schizophrenia	MH	Schizophrenia	ICD10
F20.81	Schizophreniform disorder	MH	Schizophrenia	ICD10
F20.89	Other schizophrenia	MH	Schizophrenia	ICD10
F21	Schizotypal disorder	MH	Schizophrenia	ICD10
F29	Unspecified psychosis not due to a substance or known physiological condition	MH	Schizophrenia	ICD10
F52.0	Hypoactive sexual desire disorder	MH	Sexual Dysfunction	ICD10
F52.1	Sexual aicd_version disorder	MH	Sexual Dysfunction	ICD10
F52.21	Male erectile disorder	MH	Sexual Dysfunction	ICD10
F52.22	Female sexual arousal disorder	MH	Sexual Dysfunction	ICD10
F52.31	Female orgasmic disorder	MH	Sexual Dysfunction	ICD10
F52.32	Male orgasmic disorder	MH	Sexual Dysfunction	ICD10
F52.4	Premature ejaculation	MH	Sexual Dysfunction	ICD10
F52.6	Dyspareunia not due to a substance or known physiological condition	MH	Sexual Dysfunction	ICD10
F52.8	Other sexual dysfunction not due to a substance or known physiological condition	MH	Sexual Dysfunction	ICD10
F52.9	Unspecified sexual dysfunction not due to a substance or known physiological condition	MH	Sexual Dysfunction	ICD10
R37	Sexual dysfunction, unspecified	MH	Sexual Dysfunction	ICD10
F51.01	Primary insomnia	MH	Sleep-Wake Disorders	ICD10
F51.02	Adjustment insomnia	MH	Sleep-Wake Disorders	ICD10
F51.03	Paradoxical insomnia	MH	Sleep-Wake Disorders	ICD10
F51.04	Psychophysiologic insomnia	MH	Sleep-Wake Disorders	ICD10
F51.05	Insomnia due to other mental disorder	MH	Sleep-Wake Disorders	ICD10
F51.09	Other insomnia not due to a substance or known physiological condition	MH	Sleep-Wake Disorders	ICD10
F51.11	Primary hypersomnia	MH	Sleep-Wake Disorders	ICD10
F51.12	Insufficient sleep syndrome	MH	Sleep-Wake Disorders	ICD10
F51.13	Hypersomnia due to other mental disorder	MH	Sleep-Wake Disorders	ICD10
F51.3	Sleepwalking [somnambulism]	MH	Sleep-Wake Disorders	ICD10
F51.4	Sleep terrors [night terrors]	MH	Sleep-Wake Disorders	ICD10
F51.5	Nightmare disorder	MH	Sleep-Wake Disorders	ICD10
F51.8	Other sleep disorders not due to a substance or known physiological condition	MH	Sleep-Wake Disorders	ICD10
F51.9	Sleep disorder not due to a substance or known physiological condition, unspecified	MH	Sleep-Wake Disorders	ICD10
G25.81	Restless legs syndrome	MH	Sleep-Wake Disorders	ICD10
G47.00	Insomnia, unspecified	MH	Sleep-Wake Disorders	ICD10
G47.09	Other insomnia	MH	Sleep-Wake Disorders	ICD10
G47.10	Hypersomnia, unspecified	MH	Sleep-Wake Disorders	ICD10
G47.19	Other hypersomnia	MH	Sleep-Wake Disorders	ICD10
G47.20	Circadian rhythm sleep disorder, unspecified type	MH	Sleep-Wake Disorders	ICD10
G47.21	Circadian rhythm sleep disorder, delayed sleep phase type	MH	Sleep-Wake Disorders	ICD10
G47.22	Circadian rhythm sleep disorder, advanced sleep phase type	MH	Sleep-Wake Disorders	ICD10
G47.23	Circadian rhythm sleep disorder, irregular sleep wake type	MH	Sleep-Wake Disorders	ICD10
G47.24	Circadian rhythm sleep disorder, free running type	MH	Sleep-Wake Disorders	ICD10
G47.26	Circadian rhythm sleep disorder, shift work type	MH	Sleep-Wake Disorders	ICD10
G47.31	Primary central sleep apnea	MH	Sleep-Wake Disorders	ICD10
G47.33	Obstructive sleep apnea (adult) (pediatric)	MH	Sleep-Wake Disorders	ICD10
G47.34	Idiopathic sleep related nonobstructive alveolar hypoventilation	MH	Sleep-Wake Disorders	ICD10
G47.35	Congenital central alveolar hypoventilation syndrome	MH	Sleep-Wake Disorders	ICD10
G47.36	Sleep related hypoventilation in conditions classified elsewhere	MH	Sleep-Wake Disorders	ICD10
G47.37	Central sleep apnea in conditions classified elsewhere	MH	Sleep-Wake Disorders	ICD10
G47.411	Narcolepsy with cataplexy	MH	Sleep-Wake Disorders	ICD10
G47.419	Narcolepsy without cataplexy	MH	Sleep-Wake Disorders	ICD10
G47.429	Narcolepsy in conditions classified elsewhere without cataplexy	MH	Sleep-Wake Disorders	ICD10
G47.52	REM sleep behavior disorder	MH	Sleep-Wake Disorders	ICD10
G47.8	Other sleep disorders	MH	Sleep-Wake Disorders	ICD10
G47.9	Sleep disorder, unspecified	MH	Sleep-Wake Disorders	ICD10
R06.3	Periodic breathing	MH	Sleep-Wake Disorders	ICD10
Z60.0	Problems of adjustment to life-cycle transitions	MH	Social Environment Problems	ICD10
Z60.2	Problems related to living alone	MH	Social Environment Problems	ICD10
Z60.3	Acculturation difficulty	MH	Social Environment Problems	ICD10
Z60.4	Social exclusion and rejection	MH	Social Environment Problems	ICD10
Z60.5	Target of (perceived) adverse discrimination and persecution	MH	Social Environment Problems	ICD10
F44.2	Dissociative stupor	MH	Somatic Symptom Disorders	ICD10
F44.4	Conversion disorder with motor symptom or deficit	MH	Somatic Symptom Disorders	ICD10
F44.5	Conversion disorder with seizures or convulsions	MH	Somatic Symptom Disorders	ICD10
F44.6	Conversion disorder with sensory symptom or deficit	MH	Somatic Symptom Disorders	ICD10
F44.7	Conversion disorder with mixed symptom presentation	MH	Somatic Symptom Disorders	ICD10
F45.0	Somatization disorder	MH	Somatic Symptom Disorders	ICD10
F45.1	Undifferentiated somatoform disorder	MH	Somatic Symptom Disorders	ICD10
F45.20	Hypochondriacal disorder, unspecified	MH	Somatic Symptom Disorders	ICD10
F45.21	Hypochondriasis	MH	Somatic Symptom Disorders	ICD10
F45.29	Other hypochondriacal disorders	MH	Somatic Symptom Disorders	ICD10
F45.41	Pain disorder exclusively related to psychological factors	MH	Somatic Symptom Disorders	ICD10
F45.42	Pain disorder with related psychological factors	MH	Somatic Symptom Disorders	ICD10
F45.8	Other somatoform disorders	MH	Somatic Symptom Disorders	ICD10
F45.9	Somatoform disorder, unspecified	MH	Somatic Symptom Disorders	ICD10
F52.5	Vaginismus not due to a substance or known physiological condition	MH	Somatic Symptom Disorders	ICD10
F54	Psychological and behavioral factors associated with disorders or diseases classified elsewhere	MH	Somatic Symptom Disorders	ICD10
F55.0	Abuse of antacids	MH	Somatic Symptom Disorders	ICD10
F55.1	Abuse of herbal or folk remedies	MH	Somatic Symptom Disorders	ICD10
F55.2	Abuse of laxatives	MH	Somatic Symptom Disorders	ICD10
F55.4	Abuse of vitamins	MH	Somatic Symptom Disorders	ICD10
F59	Unspecified behavioral syndromes associated with physiological disturbances and physical factors	MH	Somatic Symptom Disorders	ICD10
F68.10	Factitious disorder imposed on self, unspecified	MH	Somatic Symptom Disorders	ICD10
F68.11	Factitious disorder imposed on self, with predominantly psychological signs and symptoms	MH	Somatic Symptom Disorders	ICD10
F68.12	Factitious disorder imposed on self, with predominantly physical signs and symptoms	MH	Somatic Symptom Disorders	ICD10
F68.13	Factitious disorder imposed on self, with combined psychological and physical signs and symptoms	MH	Somatic Symptom Disorders	ICD10
G44.209	Tension-type headache, unspecified, not intractable	MH	Somatic Symptom Disorders	ICD10
F15.10	Other stimulant abuse, uncomplicated	SA	Stimulant-Related Disorders	ICD10
F15.11	Other stimulant abuse, in remission	SA	Stimulant-Related Disorders	ICD10
F15.120	Other stimulant abuse with intoxication, uncomplicated	SA	Stimulant-Related Disorders	ICD10
F15.121	Other stimulant abuse with intoxication delirium	SA	Stimulant-Related Disorders	ICD10
F15.122	Other stimulant abuse with intoxication with perceptual disturbance	SA	Stimulant-Related Disorders	ICD10
F15.129	Other stimulant abuse with intoxication, unspecified	SA	Stimulant-Related Disorders	ICD10
F15.14	Other stimulant abuse with stimulant-induced mood disorder	SA	Stimulant-Related Disorders	ICD10
F15.150	Other stimulant abuse with stimulant-induced psychotic disorder with delusions	SA	Stimulant-Related Disorders	ICD10
F15.151	Other stimulant abuse with stimulant-induced psychotic disorder with hallucinations	SA	Stimulant-Related Disorders	ICD10
F15.159	Other stimulant abuse with stimulant-induced psychotic disorder, unspecified	SA	Stimulant-Related Disorders	ICD10
F15.180	Other stimulant abuse with stimulant-induced anxiety disorder	SA	Stimulant-Related Disorders	ICD10
F15.181	Other stimulant abuse with stimulant-induced sexual dysfunction	SA	Stimulant-Related Disorders	ICD10
F15.182	Other stimulant abuse with stimulant-induced sleep disorder	SA	Stimulant-Related Disorders	ICD10
F15.188	Other stimulant abuse with other stimulant-induced disorder	SA	Stimulant-Related Disorders	ICD10
F15.19	Other stimulant abuse with unspecified stimulant-induced disorder	SA	Stimulant-Related Disorders	ICD10
F15.20	Other stimulant dependence, uncomplicated	SA	Stimulant-Related Disorders	ICD10
F15.21	Other stimulant dependence, in remission	SA	Stimulant-Related Disorders	ICD10
F15.220	Other stimulant dependence with intoxication, uncomplicated	SA	Stimulant-Related Disorders	ICD10
F15.221	Other stimulant dependence with intoxication delirium	SA	Stimulant-Related Disorders	ICD10
F15.222	Other stimulant dependence with intoxication with perceptual disturbance	SA	Stimulant-Related Disorders	ICD10
F15.229	Other stimulant dependence with intoxication, unspecified	SA	Stimulant-Related Disorders	ICD10
F15.23	Other stimulant dependence with withdrawal	SA	Stimulant-Related Disorders	ICD10
F15.24	Other stimulant dependence with stimulant-induced mood disorder	SA	Stimulant-Related Disorders	ICD10
F15.250	Other stimulant dependence with stimulant-induced psychotic disorder with delusions	SA	Stimulant-Related Disorders	ICD10
F15.251	Other stimulant dependence with stimulant-induced psychotic disorder with hallucinations	SA	Stimulant-Related Disorders	ICD10
F15.259	Other stimulant dependence with stimulant-induced psychotic disorder, unspecified	SA	Stimulant-Related Disorders	ICD10
F15.280	Other stimulant dependence with stimulant-induced anxiety disorder	SA	Stimulant-Related Disorders	ICD10
F15.281	Other stimulant dependence with stimulant-induced sexual dysfunction	SA	Stimulant-Related Disorders	ICD10
F15.282	Other stimulant dependence with stimulant-induced sleep disorder	SA	Stimulant-Related Disorders	ICD10
F15.288	Other stimulant dependence with other stimulant-induced disorder	SA	Stimulant-Related Disorders	ICD10
F15.29	Other stimulant dependence with unspecified stimulant-induced disorder	SA	Stimulant-Related Disorders	ICD10
F15.90	Other stimulant use, unspecified, uncomplicated	SA	Stimulant-Related Disorders	ICD10
F15.920	Other stimulant use, unspecified with intoxication, uncomplicated	SA	Stimulant-Related Disorders	ICD10
F15.921	Other stimulant use, unspecified with intoxication delirium	SA	Stimulant-Related Disorders	ICD10
F15.922	Other stimulant use, unspecified with intoxication with perceptual disturbance	SA	Stimulant-Related Disorders	ICD10
F15.929	Other stimulant use, unspecified with intoxication, unspecified	SA	Stimulant-Related Disorders	ICD10
F15.94	Other stimulant use, unspecified with stimulant-induced mood disorder	SA	Stimulant-Related Disorders	ICD10
F15.950	Other stimulant use, unspecified with stimulant-induced psychotic disorder with delusions	SA	Stimulant-Related Disorders	ICD10
F15.951	Other stimulant use, unspecified with stimulant-induced psychotic disorder with hallucinations	SA	Stimulant-Related Disorders	ICD10
F15.959	Other stimulant use, unspecified with stimulant-induced psychotic disorder, unspecified	SA	Stimulant-Related Disorders	ICD10
F15.980	Other stimulant use, unspecified with stimulant-induced anxiety disorder	SA	Stimulant-Related Disorders	ICD10
F15.982	Other stimulant use, unspecified with stimulant-induced sleep disorder	SA	Stimulant-Related Disorders	ICD10
F15.988	Other stimulant use, unspecified with other stimulant-induced disorder	SA	Stimulant-Related Disorders	ICD10
F15.99	Other stimulant use, unspecified with unspecified stimulant-induced disorder	SA	Stimulant-Related Disorders	ICD10
F43.0	Acute stress reaction	MH	Stress-Related Disorders	ICD10
F43.8	Other reactions to severe stress	MH	Stress-Related Disorders	ICD10
F43.9	Reaction to severe stress, unspecified	MH	Stress-Related Disorders	ICD10
F94.2	Disinhibited attachment disorder of childhood	MH	Stress-Related Disorders	ICD10
R45.7	State of emotional shock and stress, unspecified	MH	Stress-Related Disorders	ICD10
F95.0	Transient tic disorder	MH	Tic Disorders	ICD10
F95.1	Chronic motor or vocal tic disorder	MH	Tic Disorders	ICD10
F95.8	Other tic disorders	MH	Tic Disorders	ICD10
F95.9	Tic disorder, unspecified	MH	Tic Disorders	ICD10
F17.210	Nicotine dependence, cigarettes, uncomplicated	SA	Tobacco-Related Disorders	ICD10
F17.211	Nicotine dependence, cigarettes, in remission	SA	Tobacco-Related Disorders	ICD10
F17.213	Nicotine dependence, cigarettes, with withdrawal	SA	Tobacco-Related Disorders	ICD10
F17.218	Nicotine dependence, cigarettes, with other nicotine-induced disorders	SA	Tobacco-Related Disorders	ICD10
F17.219	Nicotine dependence, cigarettes, with unspecified nicotine-induced disorders	SA	Tobacco-Related Disorders	ICD10
F17.220	Nicotine dependence, chewing tobacco, uncomplicated	SA	Tobacco-Related Disorders	ICD10
F17.221	Nicotine dependence, chewing tobacco, in remission	SA	Tobacco-Related Disorders	ICD10
F17.223	Nicotine dependence, chewing tobacco, with withdrawal	SA	Tobacco-Related Disorders	ICD10
F17.290	Nicotine dependence, other tobacco product, uncomplicated	SA	Tobacco-Related Disorders	ICD10
F17.291	Nicotine dependence, other tobacco product, in remission	SA	Tobacco-Related Disorders	ICD10
F17.293	Nicotine dependence, other tobacco product, with withdrawal	SA	Tobacco-Related Disorders	ICD10
F17.298	Nicotine dependence, other tobacco product, with other nicotine-induced disorders	SA	Tobacco-Related Disorders	ICD10
F17.299	Nicotine dependence, other tobacco product, with unspecified nicotine-induced disorders	SA	Tobacco-Related Disorders	ICD10
Z72.0	Tobacco use	SA	Tobacco-Related Disorders	ICD10
F95.2	Tourette's disorder	MH	Tourette's Disorder	ICD10
