# Supplementary material for: Inter-class Concomitant Pharmacotherapy in Medicaid-Insured Youth Receiving Psychiatric Residential Treatment
Source: Front Psychiatry. 2021 May 20;12:658283. doi: 10.3389/fpsyt.2021.658283 (PMC8173180; doi:10.3389/fpsyt.2021.658283)
Supplement: Supplementary file 2 [file Table_2.xlsx]

## Sheet: meds
Class	HIC3	HIC3_DESC	Generic_Name	BRAND_NAME
Alpha-2 Agonist	A4B	ANTIHYPERTENSIVES, SYMPATHOLYTIC	CLONIDINE HCL	CATAPRES
Alpha-2 Agonist	A4B	ANTIHYPERTENSIVES, SYMPATHOLYTIC	CLONIDINE HCL	CLONIDINE HCL
Alpha-2 Agonist	A4B	ANTIHYPERTENSIVES, SYMPATHOLYTIC	GUANFACINE HCL	GUANFACINE HCL
Alpha-2 Agonist	A4B	ANTIHYPERTENSIVES, SYMPATHOLYTIC	GUANFACINE HCL	TENEX
Alpha-2 Agonist	H8M	TX FOR ADHD - SELECTIVE ALPHA-2 RECEPTOR AGONIST	CLONIDINE HCL	CLONIDINE HCL ER
Alpha-2 Agonist	H8M	TX FOR ADHD - SELECTIVE ALPHA-2 RECEPTOR AGONIST	CLONIDINE HCL	KAPVAY
Alpha-2 Agonist	H8M	TX FOR ADHD - SELECTIVE ALPHA-2 RECEPTOR AGONIST	GUANFACINE HCL	GUANFACINE HCL ER
Alpha-2 Agonist	H8M	TX FOR ADHD - SELECTIVE ALPHA-2 RECEPTOR AGONIST	GUANFACINE HCL	INTUNIV
Analgesics	H3K	ANALGESIC, NON-SALICYLATE AND BARBITURATE COMBINAT	BUTALBITAL/ACETAMINOPHEN	ALLZITAL
Analgesics	H3K	ANALGESIC, NON-SALICYLATE AND BARBITURATE COMBINAT	BUTALBITAL/ACETAMINOPHEN	BUPAP
Analgesics	H3K	ANALGESIC, NON-SALICYLATE AND BARBITURATE COMBINAT	BUTALBITAL/ACETAMINOPHEN	BUTALBITAL-ACETAMINOPHEN
Analgesics	H3K	ANALGESIC, NON-SALICYLATE AND BARBITURATE COMBINAT	BUTALBITAL/ACETAMINOPHEN	MARTEN-TAB
Analgesics	H3K	ANALGESIC, NON-SALICYLATE AND BARBITURATE COMBINAT	BUTALBITAL/ACETAMINOPHEN	PHRENILIN FORTE
Analgesics	H3K	ANALGESIC, NON-SALICYLATE AND BARBITURATE COMBINAT	BUTALBITAL/ACETAMINOPHEN	PROMACET
Analgesics	H3K	ANALGESIC, NON-SALICYLATE AND BARBITURATE COMBINAT	BUTALBITAL/ACETAMINOPHEN	TENCON
Analgesics	H3L	ANALGESIC,NON-SALICYLATE,BARBITURATE,XANTHINE COMB	BUTALBITAL/ACETAMINOPHEN/CAFFEINE	ALAGESIC LQ
Analgesics	H3L	ANALGESIC,NON-SALICYLATE,BARBITURATE,XANTHINE COMB	BUTALBITAL/ACETAMINOPHEN/CAFFEINE	BUTALBITAL-ACETAMINOPHEN-CA
Analgesics	H3L	ANALGESIC,NON-SALICYLATE,BARBITURATE,XANTHINE COMB	BUTALBITAL/ACETAMINOPHEN/CAFFEINE	BUTALBITAL-ACETAMINOPHEN-CAF
Analgesics	H3L	ANALGESIC,NON-SALICYLATE,BARBITURATE,XANTHINE COMB	BUTALBITAL/ACETAMINOPHEN/CAFFEINE	BUTALBITAL-ACETAMINOPHEN-CAFF
Analgesics	H3L	ANALGESIC,NON-SALICYLATE,BARBITURATE,XANTHINE COMB	BUTALBITAL/ACETAMINOPHEN/CAFFEINE	BUTALBITAL-ACETAMINOPHEN-CAFFE
Analgesics	H3L	ANALGESIC,NON-SALICYLATE,BARBITURATE,XANTHINE COMB	BUTALBITAL/ACETAMINOPHEN/CAFFEINE	CAPACET
Analgesics	H3L	ANALGESIC,NON-SALICYLATE,BARBITURATE,XANTHINE COMB	BUTALBITAL/ACETAMINOPHEN/CAFFEINE	DOLGIC PLUS
Analgesics	H3L	ANALGESIC,NON-SALICYLATE,BARBITURATE,XANTHINE COMB	BUTALBITAL/ACETAMINOPHEN/CAFFEINE	ESGIC
Analgesics	H3L	ANALGESIC,NON-SALICYLATE,BARBITURATE,XANTHINE COMB	BUTALBITAL/ACETAMINOPHEN/CAFFEINE	ESGIC-PLUS
Analgesics	H3L	ANALGESIC,NON-SALICYLATE,BARBITURATE,XANTHINE COMB	BUTALBITAL/ACETAMINOPHEN/CAFFEINE	FIORICET
Analgesics	H3L	ANALGESIC,NON-SALICYLATE,BARBITURATE,XANTHINE COMB	BUTALBITAL/ACETAMINOPHEN/CAFFEINE	MARGESIC
Analgesics	H3L	ANALGESIC,NON-SALICYLATE,BARBITURATE,XANTHINE COMB	BUTALBITAL/ACETAMINOPHEN/CAFFEINE	PHRENILIN FORTE
Analgesics	H3L	ANALGESIC,NON-SALICYLATE,BARBITURATE,XANTHINE COMB	BUTALBITAL/ACETAMINOPHEN/CAFFEINE	VANATOL LQ
Analgesics	H3L	ANALGESIC,NON-SALICYLATE,BARBITURATE,XANTHINE COMB	BUTALBITAL/ACETAMINOPHEN/CAFFEINE	VANATOL S
Analgesics	H3L	ANALGESIC,NON-SALICYLATE,BARBITURATE,XANTHINE COMB	BUTALBITAL/ACETAMINOPHEN/CAFFEINE	VTOL LQ
Analgesics	H3L	ANALGESIC,NON-SALICYLATE,BARBITURATE,XANTHINE COMB	BUTALBITAL/ACETAMINOPHEN/CAFFEINE	ZEBUTAL
Analgesics	H3O	ANALGESIC, SALICYLATE, BARBITURATE, XANTHINE COMB.	BUTALBITAL/ASPIRIN/CAFFEINE	BUTALBITAL COMPOUND
Analgesics	H3O	ANALGESIC, SALICYLATE, BARBITURATE, XANTHINE COMB.	BUTALBITAL/ASPIRIN/CAFFEINE	BUTALBITAL-ASPIRIN-CAFFEINE
Analgesics	H3O	ANALGESIC, SALICYLATE, BARBITURATE, XANTHINE COMB.	BUTALBITAL/ASPIRIN/CAFFEINE	FIORINAL
Anti-Anxiety Meds	H2F	ANTI-ANXIETY DRUGS	BUSPIRONE HCL	BUSPIRONE HCL
Anti-Anxiety Meds	H2F	ANTI-ANXIETY DRUGS	MEPROBAMATE	MEPROBAMATE
Antidepressants	G6A	MENOPAUSAL SYMPTOMS SUPPRESSANT - SSRIS	PAROXETINE MESYLATE	BRISDELLE
Antidepressants	G6A	MENOPAUSAL SYMPTOMS SUPPRESSANT - SSRIS	PAROXETINE MESYLATE	PAROXETINE MESYLATE
Antidepressants	H2E	SEDATIVE-HYPNOTICS,NON-BARBITURATE	DOXEPIN HCL	DOXEPIN HCL
Antidepressants	H2E	SEDATIVE-HYPNOTICS,NON-BARBITURATE	DOXEPIN HCL	SILENOR
Antidepressants	H2H	MONOAMINE OXIDASE (MAO) INHIBITOR ANTIDEPRESSANTS	SELEGILINE	EMSAM
Antidepressants	H2S	SELECTIVE SEROTONIN REUPTAKE INHIBITOR (SSRIS)	CITALOPRAM HYDROBROMIDE	CELEXA
Antidepressants	H2S	SELECTIVE SEROTONIN REUPTAKE INHIBITOR (SSRIS)	CITALOPRAM HYDROBROMIDE	CITALOPRAM HBR
Antidepressants	H2S	SELECTIVE SEROTONIN REUPTAKE INHIBITOR (SSRIS)	ESCITALOPRAM OXALATE	ESCITALOPRAM OXALATE
Antidepressants	H2S	SELECTIVE SEROTONIN REUPTAKE INHIBITOR (SSRIS)	ESCITALOPRAM OXALATE	LEXAPRO
Antidepressants	H2S	SELECTIVE SEROTONIN REUPTAKE INHIBITOR (SSRIS)	FLUOXETINE HCL	FLUOXETINE DR
Antidepressants	H2S	SELECTIVE SEROTONIN REUPTAKE INHIBITOR (SSRIS)	FLUOXETINE HCL	FLUOXETINE HCL
Antidepressants	H2S	SELECTIVE SEROTONIN REUPTAKE INHIBITOR (SSRIS)	FLUOXETINE HCL	PROZAC
Antidepressants	H2S	SELECTIVE SEROTONIN REUPTAKE INHIBITOR (SSRIS)	FLUOXETINE HCL	PROZAC WEEKLY
Antidepressants	H2S	SELECTIVE SEROTONIN REUPTAKE INHIBITOR (SSRIS)	FLUOXETINE HCL	SARAFEM
Antidepressants	H2S	SELECTIVE SEROTONIN REUPTAKE INHIBITOR (SSRIS)	FLUVOXAMINE MALEATE	FLUVOXAMINE MALEATE
Antidepressants	H2S	SELECTIVE SEROTONIN REUPTAKE INHIBITOR (SSRIS)	FLUVOXAMINE MALEATE	FLUVOXAMINE MALEATE ER
Antidepressants	H2S	SELECTIVE SEROTONIN REUPTAKE INHIBITOR (SSRIS)	FLUVOXAMINE MALEATE	LUVOX CR
Antidepressants	H2S	SELECTIVE SEROTONIN REUPTAKE INHIBITOR (SSRIS)	PAROXETINE HCL	PAROXETINE CR
Antidepressants	H2S	SELECTIVE SEROTONIN REUPTAKE INHIBITOR (SSRIS)	PAROXETINE HCL	PAROXETINE ER
Antidepressants	H2S	SELECTIVE SEROTONIN REUPTAKE INHIBITOR (SSRIS)	PAROXETINE HCL	PAROXETINE HCL
Antidepressants	H2S	SELECTIVE SEROTONIN REUPTAKE INHIBITOR (SSRIS)	PAROXETINE HCL	PAXIL
Antidepressants	H2S	SELECTIVE SEROTONIN REUPTAKE INHIBITOR (SSRIS)	PAROXETINE HCL	PAXIL CR
Antidepressants	H2S	SELECTIVE SEROTONIN REUPTAKE INHIBITOR (SSRIS)	PAROXETINE MESYLATE	PEXEVA
Antidepressants	H2S	SELECTIVE SEROTONIN REUPTAKE INHIBITOR (SSRIS)	SERTRALINE HCL	SERTRALINE HCL
Antidepressants	H2S	SELECTIVE SEROTONIN REUPTAKE INHIBITOR (SSRIS)	SERTRALINE HCL	ZOLOFT
Antidepressants	H2S	SELECTIVE SEROTONIN REUPTAKE INHIBITOR (SSRIS)	ST. JOHN'S WORT	ST. JOHN'S WORT
Antidepressants	H2U	TRICYCLIC ANTIDEPRESSANTS,REL.NON-SEL.REUPT-INHIB	AMITRIPTYLINE HCL	AMITRIPTYLINE HCL
Antidepressants	H2U	TRICYCLIC ANTIDEPRESSANTS,REL.NON-SEL.REUPT-INHIB	AMOXAPINE	AMOXAPINE
Antidepressants	H2U	TRICYCLIC ANTIDEPRESSANTS,REL.NON-SEL.REUPT-INHIB	CLOMIPRAMINE HCL	ANAFRANIL
Antidepressants	H2U	TRICYCLIC ANTIDEPRESSANTS,REL.NON-SEL.REUPT-INHIB	CLOMIPRAMINE HCL	CLOMIPRAMINE HCL
Antidepressants	H2U	TRICYCLIC ANTIDEPRESSANTS,REL.NON-SEL.REUPT-INHIB	DESIPRAMINE HCL	DESIPRAMINE HCL
Antidepressants	H2U	TRICYCLIC ANTIDEPRESSANTS,REL.NON-SEL.REUPT-INHIB	DESIPRAMINE HCL	NORPRAMIN
Antidepressants	H2U	TRICYCLIC ANTIDEPRESSANTS,REL.NON-SEL.REUPT-INHIB	DOXEPIN HCL	DOXEPIN HCL
Antidepressants	H2U	TRICYCLIC ANTIDEPRESSANTS,REL.NON-SEL.REUPT-INHIB	IMIPRAMINE HCL	IMIPRAMINE HCL
Antidepressants	H2U	TRICYCLIC ANTIDEPRESSANTS,REL.NON-SEL.REUPT-INHIB	IMIPRAMINE HCL	TOFRANIL
Antidepressants	H2U	TRICYCLIC ANTIDEPRESSANTS,REL.NON-SEL.REUPT-INHIB	IMIPRAMINE PAMOATE	IMIPRAMINE PAMOATE
Antidepressants	H2U	TRICYCLIC ANTIDEPRESSANTS,REL.NON-SEL.REUPT-INHIB	IMIPRAMINE PAMOATE	TOFRANIL-PM
Antidepressants	H2U	TRICYCLIC ANTIDEPRESSANTS,REL.NON-SEL.REUPT-INHIB	MAPROTILINE HCL	MAPROTILINE HCL
Antidepressants	H2U	TRICYCLIC ANTIDEPRESSANTS,REL.NON-SEL.REUPT-INHIB	NORTRIPTYLINE HCL	NORTRIPTYLINE HCL
Antidepressants	H2U	TRICYCLIC ANTIDEPRESSANTS,REL.NON-SEL.REUPT-INHIB	NORTRIPTYLINE HCL	PAMELOR
Antidepressants	H2U	TRICYCLIC ANTIDEPRESSANTS,REL.NON-SEL.REUPT-INHIB	PROTRIPTYLINE HCL	PROTRIPTYLINE HCL
Antidepressants	H2U	TRICYCLIC ANTIDEPRESSANTS,REL.NON-SEL.REUPT-INHIB	PROTRIPTYLINE HCL	VIVACTIL
Antidepressants	H2U	TRICYCLIC ANTIDEPRESSANTS,REL.NON-SEL.REUPT-INHIB	TRIMIPRAMINE MALEATE	SURMONTIL
Antidepressants	H2U	TRICYCLIC ANTIDEPRESSANTS,REL.NON-SEL.REUPT-INHIB	TRIMIPRAMINE MALEATE	TRIMIPRAMINE MALEATE
Antidepressants	H2W	TRICYCLIC ANTIDEPRESSANT-PHENOTHIAZINE COMBINATNS	PERPHENAZINE/AMITRIPTYLINE HCL	PERPHENAZINE-AMITRIPTYLINE
Antidepressants	H2X	TRICYCLIC ANTIDEPRESSANT-BENZODIAZEPINE COMBINATNS	AMITRIPTYLINE HCL/CHLORDIAZEPOXIDE	CHLORDIAZEPOXIDE-AMITRIPTYLI
Antidepressants	H7B	ALPHA-2 RECEPTOR ANTAGONIST ANTIDEPRESSANTS	MIRTAZAPINE	MIRTAZAPINE
Antidepressants	H7B	ALPHA-2 RECEPTOR ANTAGONIST ANTIDEPRESSANTS	MIRTAZAPINE	REMERON
Antidepressants	H7C	SEROTONIN-NOREPINEPHRINE REUPTAKE-INHIB (SNRIS)	DESVENLAFAXINE	DESVENLAFAXINE ER
Antidepressants	H7C	SEROTONIN-NOREPINEPHRINE REUPTAKE-INHIB (SNRIS)	DESVENLAFAXINE	KHEDEZLA
Antidepressants	H7C	SEROTONIN-NOREPINEPHRINE REUPTAKE-INHIB (SNRIS)	DESVENLAFAXINE SUCCINATE	DESVENLAFAXINE SUCCINATE ER
Antidepressants	H7C	SEROTONIN-NOREPINEPHRINE REUPTAKE-INHIB (SNRIS)	DESVENLAFAXINE SUCCINATE	PRISTIQ
Antidepressants	H7C	SEROTONIN-NOREPINEPHRINE REUPTAKE-INHIB (SNRIS)	DULOXETINE HCL	CYMBALTA
Antidepressants	H7C	SEROTONIN-NOREPINEPHRINE REUPTAKE-INHIB (SNRIS)	DULOXETINE HCL	DRIZALMA SPRINKLE
Antidepressants	H7C	SEROTONIN-NOREPINEPHRINE REUPTAKE-INHIB (SNRIS)	DULOXETINE HCL	DULOXETINE HCL
Antidepressants	H7C	SEROTONIN-NOREPINEPHRINE REUPTAKE-INHIB (SNRIS)	DULOXETINE HCL	IRENKA
Antidepressants	H7C	SEROTONIN-NOREPINEPHRINE REUPTAKE-INHIB (SNRIS)	LEVOMILNACIPRAN HCL	FETZIMA
Antidepressants	H7C	SEROTONIN-NOREPINEPHRINE REUPTAKE-INHIB (SNRIS)	VENLAFAXINE HCL	EFFEXOR XR
Antidepressants	H7C	SEROTONIN-NOREPINEPHRINE REUPTAKE-INHIB (SNRIS)	VENLAFAXINE HCL	VENLAFAXINE HCL
Antidepressants	H7C	SEROTONIN-NOREPINEPHRINE REUPTAKE-INHIB (SNRIS)	VENLAFAXINE HCL	VENLAFAXINE HCL ER
Antidepressants	H7D	NOREPINEPHRINE AND DOPAMINE REUPTAKE INHIB (NDRIS)	BUPROPION HBR	APLENZIN
Antidepressants	H7D	NOREPINEPHRINE AND DOPAMINE REUPTAKE INHIB (NDRIS)	BUPROPION HCL	BUDEPRION SR
Antidepressants	H7D	NOREPINEPHRINE AND DOPAMINE REUPTAKE INHIB (NDRIS)	BUPROPION HCL	BUPROPION HCL
Antidepressants	H7D	NOREPINEPHRINE AND DOPAMINE REUPTAKE INHIB (NDRIS)	BUPROPION HCL	BUPROPION HCL ER
Antidepressants	H7D	NOREPINEPHRINE AND DOPAMINE REUPTAKE INHIB (NDRIS)	BUPROPION HCL	BUPROPION HCL SR
Antidepressants	H7D	NOREPINEPHRINE AND DOPAMINE REUPTAKE INHIB (NDRIS)	BUPROPION HCL	BUPROPION XL
Antidepressants	H7D	NOREPINEPHRINE AND DOPAMINE REUPTAKE INHIB (NDRIS)	BUPROPION HCL	FORFIVO XL
Antidepressants	H7D	NOREPINEPHRINE AND DOPAMINE REUPTAKE INHIB (NDRIS)	BUPROPION HCL	WELLBUTRIN
Antidepressants	H7D	NOREPINEPHRINE AND DOPAMINE REUPTAKE INHIB (NDRIS)	BUPROPION HCL	WELLBUTRIN SR
Antidepressants	H7D	NOREPINEPHRINE AND DOPAMINE REUPTAKE INHIB (NDRIS)	BUPROPION HCL	WELLBUTRIN XL
Antidepressants	H7E	SEROTONIN-2 ANTAGONIST/REUPTAKE INHIBITORS (SARIS)	NEFAZODONE HCL	NEFAZODONE HCL
Antidepressants	H7E	SEROTONIN-2 ANTAGONIST/REUPTAKE INHIBITORS (SARIS)	TRAZODONE HCL	OLEPTRO ER
Antidepressants	H7E	SEROTONIN-2 ANTAGONIST/REUPTAKE INHIBITORS (SARIS)	TRAZODONE HCL	TRAZODONE HCL
Antidepressants	H7J	MAOIS -NON-SELECTIVE,IRREVERSIBLE ANTIDEPRESSANTS	ISOCARBOXAZID	MARPLAN
Antidepressants	H7J	MAOIS -NON-SELECTIVE,IRREVERSIBLE ANTIDEPRESSANTS	PHENELZINE SULFATE	NARDIL
Antidepressants	H7J	MAOIS -NON-SELECTIVE,IRREVERSIBLE ANTIDEPRESSANTS	PHENELZINE SULFATE	PHENELZINE SULFATE
Antidepressants	H7J	MAOIS -NON-SELECTIVE,IRREVERSIBLE ANTIDEPRESSANTS	TRANYLCYPROMINE SULFATE	PARNATE
Antidepressants	H7J	MAOIS -NON-SELECTIVE,IRREVERSIBLE ANTIDEPRESSANTS	TRANYLCYPROMINE SULFATE	TRANYLCYPROMINE SULFATE
Antidepressants	H7N	SMOKING DETERRENTS, OTHER	BUPROPION HCL	BUPROBAN
Antidepressants	H7N	SMOKING DETERRENTS, OTHER	BUPROPION HCL	BUPROPION HCL SR
Antidepressants	H7N	SMOKING DETERRENTS, OTHER	BUPROPION HCL	ZYBAN
Antidepressants	H7Z	SSRI-ANTIPSYCH, ATYPICAL,DOPAMINE,SEROTONIN ANTAG	OLANZAPINE/FLUOXETINE HCL	OLANZAPINE-FLUOXETINE HCL
Antidepressants	H7Z	SSRI-ANTIPSYCH, ATYPICAL,DOPAMINE,SEROTONIN ANTAG	OLANZAPINE/FLUOXETINE HCL	SYMBYAX
Antidepressants	H8P	SSRI AND 5HT1A PARTIAL AGONIST ANTIDEPRESSANTS	VILAZODONE HCL	VIIBRYD
Antidepressants	H8T	SSRI, SEROTONIN RECEPTOR MODULATOR ANTIDEPRESSANTS	VORTIOXETINE HYDROBROMIDE	BRINTELLIX
Antidepressants	H8T	SSRI, SEROTONIN RECEPTOR MODULATOR ANTIDEPRESSANTS	VORTIOXETINE HYDROBROMIDE	TRINTELLIX
Antidepressants	H8Z	ANTIDEPRESSANT - NMDA RECEPTOR ANTAGONIST	ESKETAMINE HCL	SPRAVATO
Antidepressants	L3P	ANTIPRURITICS,TOPICAL	DOXEPIN HCL	DOXEPIN HCL
Antidepressants	L3P	ANTIPRURITICS,TOPICAL	DOXEPIN HCL	PRUDOXIN
Antidepressants	L3P	ANTIPRURITICS,TOPICAL	DOXEPIN HCL	ZONALON
Antihistamine	B3O	1ST GEN ANTIHISTAMINE-DECONGESTANT-ANALGESIC COMB	DIPHENHYDRAMINE HCL/PHENYLEPHRINE HCL/ACETAMINOPHEN	ADULT ROBITUSSIN NIGHT M-S CLD
Antihistamine	B3O	1ST GEN ANTIHISTAMINE-DECONGESTANT-ANALGESIC COMB	DIPHENHYDRAMINE HCL/PHENYLEPHRINE HCL/ACETAMINOPHEN	ALLERGY & COLD PE
Antihistamine	B3O	1ST GEN ANTIHISTAMINE-DECONGESTANT-ANALGESIC COMB	DIPHENHYDRAMINE HCL/PHENYLEPHRINE HCL/ACETAMINOPHEN	ALLERGY & SINUS
Antihistamine	B3O	1ST GEN ANTIHISTAMINE-DECONGESTANT-ANALGESIC COMB	DIPHENHYDRAMINE HCL/PHENYLEPHRINE HCL/ACETAMINOPHEN	ALLERGY & SINUS HEADACHE
Antihistamine	B3O	1ST GEN ANTIHISTAMINE-DECONGESTANT-ANALGESIC COMB	DIPHENHYDRAMINE HCL/PHENYLEPHRINE HCL/ACETAMINOPHEN	ALLERGY MULTI-SYMPTOM
Antihistamine	B3O	1ST GEN ANTIHISTAMINE-DECONGESTANT-ANALGESIC COMB	DIPHENHYDRAMINE HCL/PHENYLEPHRINE HCL/ACETAMINOPHEN	ALLERGY PLUS-SEVERE SINUS HA
Antihistamine	B3O	1ST GEN ANTIHISTAMINE-DECONGESTANT-ANALGESIC COMB	DIPHENHYDRAMINE HCL/PHENYLEPHRINE HCL/ACETAMINOPHEN	ALLERGY PLUS-SINUS HEADACHE
Antihistamine	B3O	1ST GEN ANTIHISTAMINE-DECONGESTANT-ANALGESIC COMB	DIPHENHYDRAMINE HCL/PHENYLEPHRINE HCL/ACETAMINOPHEN	ALLERGY RELIEF-SINUS HEADACHE
Antihistamine	B3O	1ST GEN ANTIHISTAMINE-DECONGESTANT-ANALGESIC COMB	DIPHENHYDRAMINE HCL/PHENYLEPHRINE HCL/ACETAMINOPHEN	CHILD DELSYM COUGH+COLD
Antihistamine	B3O	1ST GEN ANTIHISTAMINE-DECONGESTANT-ANALGESIC COMB	DIPHENHYDRAMINE HCL/PHENYLEPHRINE HCL/ACETAMINOPHEN	CHILD DELSYM COUGH-COLD
Antihistamine	B3O	1ST GEN ANTIHISTAMINE-DECONGESTANT-ANALGESIC COMB	DIPHENHYDRAMINE HCL/PHENYLEPHRINE HCL/ACETAMINOPHEN	CHILD MUCINEX M-S COLD
Antihistamine	B3O	1ST GEN ANTIHISTAMINE-DECONGESTANT-ANALGESIC COMB	DIPHENHYDRAMINE HCL/PHENYLEPHRINE HCL/ACETAMINOPHEN	CHILDREN DIMETAPP M-S COLD-F
Antihistamine	B3O	1ST GEN ANTIHISTAMINE-DECONGESTANT-ANALGESIC COMB	DIPHENHYDRAMINE HCL/PHENYLEPHRINE HCL/ACETAMINOPHEN	CHILDREN'S MUCINEX
Antihistamine	B3O	1ST GEN ANTIHISTAMINE-DECONGESTANT-ANALGESIC COMB	DIPHENHYDRAMINE HCL/PHENYLEPHRINE HCL/ACETAMINOPHEN	CHILDS PLUS COLD & ALLERGY
Antihistamine	B3O	1ST GEN ANTIHISTAMINE-DECONGESTANT-ANALGESIC COMB	DIPHENHYDRAMINE HCL/PHENYLEPHRINE HCL/ACETAMINOPHEN	COLD & FLU RELIEF
Antihistamine	B3O	1ST GEN ANTIHISTAMINE-DECONGESTANT-ANALGESIC COMB	DIPHENHYDRAMINE HCL/PHENYLEPHRINE HCL/ACETAMINOPHEN	COUGH-SEVERE COLD
Antihistamine	B3O	1ST GEN ANTIHISTAMINE-DECONGESTANT-ANALGESIC COMB	DIPHENHYDRAMINE HCL/PHENYLEPHRINE HCL/ACETAMINOPHEN	DELSYM COUGH-COLD NIGHTTIME
Antihistamine	B3O	1ST GEN ANTIHISTAMINE-DECONGESTANT-ANALGESIC COMB	DIPHENHYDRAMINE HCL/PHENYLEPHRINE HCL/ACETAMINOPHEN	FLU & SEVERE COLD
Antihistamine	B3O	1ST GEN ANTIHISTAMINE-DECONGESTANT-ANALGESIC COMB	DIPHENHYDRAMINE HCL/PHENYLEPHRINE HCL/ACETAMINOPHEN	FLU & SORE THROAT RELIEF
Antihistamine	B3O	1ST GEN ANTIHISTAMINE-DECONGESTANT-ANALGESIC COMB	DIPHENHYDRAMINE HCL/PHENYLEPHRINE HCL/ACETAMINOPHEN	FLU RELIEF
Antihistamine	B3O	1ST GEN ANTIHISTAMINE-DECONGESTANT-ANALGESIC COMB	DIPHENHYDRAMINE HCL/PHENYLEPHRINE HCL/ACETAMINOPHEN	FLU RELIEF THERAPY
Antihistamine	B3O	1ST GEN ANTIHISTAMINE-DECONGESTANT-ANALGESIC COMB	DIPHENHYDRAMINE HCL/PHENYLEPHRINE HCL/ACETAMINOPHEN	FLU RELIEF THERAPY NIGHTTIME
Antihistamine	B3O	1ST GEN ANTIHISTAMINE-DECONGESTANT-ANALGESIC COMB	DIPHENHYDRAMINE HCL/PHENYLEPHRINE HCL/ACETAMINOPHEN	FLU-SEVERE COLD-COUGH
Antihistamine	B3O	1ST GEN ANTIHISTAMINE-DECONGESTANT-ANALGESIC COMB	DIPHENHYDRAMINE HCL/PHENYLEPHRINE HCL/ACETAMINOPHEN	FLU-SEVERE COLD-COUGH NIGHTI
Antihistamine	B3O	1ST GEN ANTIHISTAMINE-DECONGESTANT-ANALGESIC COMB	DIPHENHYDRAMINE HCL/PHENYLEPHRINE HCL/ACETAMINOPHEN	FLU-SEVERE COLD-COUGH NITETI
Antihistamine	B3O	1ST GEN ANTIHISTAMINE-DECONGESTANT-ANALGESIC COMB	DIPHENHYDRAMINE HCL/PHENYLEPHRINE HCL/ACETAMINOPHEN	FLU-SEVERE COLD-COUGH RELIEF
Antihistamine	B3O	1ST GEN ANTIHISTAMINE-DECONGESTANT-ANALGESIC COMB	DIPHENHYDRAMINE HCL/PHENYLEPHRINE HCL/ACETAMINOPHEN	HERBIOMED ALLERGY COLD-SINUS
Antihistamine	B3O	1ST GEN ANTIHISTAMINE-DECONGESTANT-ANALGESIC COMB	DIPHENHYDRAMINE HCL/PHENYLEPHRINE HCL/ACETAMINOPHEN	INTENSE COLD & FLU
Antihistamine	B3O	1ST GEN ANTIHISTAMINE-DECONGESTANT-ANALGESIC COMB	DIPHENHYDRAMINE HCL/PHENYLEPHRINE HCL/ACETAMINOPHEN	MUCINEX FAST-MAX NITE COLD-F
Antihistamine	B3O	1ST GEN ANTIHISTAMINE-DECONGESTANT-ANALGESIC COMB	DIPHENHYDRAMINE HCL/PHENYLEPHRINE HCL/ACETAMINOPHEN	MUCINEX FAST-MAX NITE COLD-FLU
Antihistamine	B3O	1ST GEN ANTIHISTAMINE-DECONGESTANT-ANALGESIC COMB	DIPHENHYDRAMINE HCL/PHENYLEPHRINE HCL/ACETAMINOPHEN	MUCINEX SINUS-MAX NITE CONGE
Antihistamine	B3O	1ST GEN ANTIHISTAMINE-DECONGESTANT-ANALGESIC COMB	DIPHENHYDRAMINE HCL/PHENYLEPHRINE HCL/ACETAMINOPHEN	NIGHTTIME SEVERE COUGH-COLD
Antihistamine	B3O	1ST GEN ANTIHISTAMINE-DECONGESTANT-ANALGESIC COMB	DIPHENHYDRAMINE HCL/PHENYLEPHRINE HCL/ACETAMINOPHEN	ROBITUSSIN COLD-FLU NIGHT
Antihistamine	B3O	1ST GEN ANTIHISTAMINE-DECONGESTANT-ANALGESIC COMB	DIPHENHYDRAMINE HCL/PHENYLEPHRINE HCL/ACETAMINOPHEN	SEVERE ALLERGY-SINUS HEADACH
Antihistamine	B3O	1ST GEN ANTIHISTAMINE-DECONGESTANT-ANALGESIC COMB	DIPHENHYDRAMINE HCL/PHENYLEPHRINE HCL/ACETAMINOPHEN	SEVERE COLD
Antihistamine	B3O	1ST GEN ANTIHISTAMINE-DECONGESTANT-ANALGESIC COMB	DIPHENHYDRAMINE HCL/PHENYLEPHRINE HCL/ACETAMINOPHEN	SEVERE COLD COUGH-FLU
Antihistamine	B3O	1ST GEN ANTIHISTAMINE-DECONGESTANT-ANALGESIC COMB	DIPHENHYDRAMINE HCL/PHENYLEPHRINE HCL/ACETAMINOPHEN	SEVERE COLD PE
Antihistamine	B3O	1ST GEN ANTIHISTAMINE-DECONGESTANT-ANALGESIC COMB	DIPHENHYDRAMINE HCL/PHENYLEPHRINE HCL/ACETAMINOPHEN	SEVERE COLD-FLU NIGHT
Antihistamine	B3O	1ST GEN ANTIHISTAMINE-DECONGESTANT-ANALGESIC COMB	DIPHENHYDRAMINE HCL/PHENYLEPHRINE HCL/ACETAMINOPHEN	SEVERE COLD-SINUS RELIEF PE
Antihistamine	B3O	1ST GEN ANTIHISTAMINE-DECONGESTANT-ANALGESIC COMB	DIPHENHYDRAMINE HCL/PHENYLEPHRINE HCL/ACETAMINOPHEN	THERAFLU EXPRESSMAX COLD NIG
Antihistamine	B3O	1ST GEN ANTIHISTAMINE-DECONGESTANT-ANALGESIC COMB	DIPHENHYDRAMINE HCL/PHENYLEPHRINE HCL/ACETAMINOPHEN	THERAFLU NIGHT SEVERE COLD-C
Antihistamine	B3O	1ST GEN ANTIHISTAMINE-DECONGESTANT-ANALGESIC COMB	DIPHENHYDRAMINE HCL/PHENYLEPHRINE HCL/ACETAMINOPHEN	THERAFLU NIGHT SEVERE COLD-CGH
Antihistamine	B3O	1ST GEN ANTIHISTAMINE-DECONGESTANT-ANALGESIC COMB	DIPHENHYDRAMINE HCL/PHENYLEPHRINE HCL/ACETAMINOPHEN	THERAFLU NIGHTTIME POWERPOD
Antihistamine	B3O	1ST GEN ANTIHISTAMINE-DECONGESTANT-ANALGESIC COMB	DIPHENHYDRAMINE HCL/PHENYLEPHRINE HCL/ACETAMINOPHEN	WAL-DRYL SEVERE ALLERGY-SINU
Antihistamine	B3O	1ST GEN ANTIHISTAMINE-DECONGESTANT-ANALGESIC COMB	DIPHENHYDRAMINE HCL/PHENYLEPHRINE HCL/ACETAMINOPHEN	WAL-FLU NIGHT SEVERE COLD
Antihistamine	B3O	1ST GEN ANTIHISTAMINE-DECONGESTANT-ANALGESIC COMB	DIPHENHYDRAMINE HCL/PHENYLEPHRINE HCL/ACETAMINOPHEN	WAL-FLU SEVERE COLD-COUGH
Antihistamine	B3O	1ST GEN ANTIHISTAMINE-DECONGESTANT-ANALGESIC COMB	DIPHENHYDRAMINE HCL/PHENYLEPHRINE HCL/ACETAMINOPHEN	WAL-PHED PE
Antihistamine	B3O	1ST GEN ANTIHISTAMINE-DECONGESTANT-ANALGESIC COMB	DIPHENHYDRAMINE HCL/PHENYLEPHRINE HCL/ACETAMINOPHEN	WAL-PHED PE NIGHTTIME COLD
Antihistamine	B3O	1ST GEN ANTIHISTAMINE-DECONGESTANT-ANALGESIC COMB	PSEUDOEPHEDRINE HCL/ACETAMINOPHEN/DIPHENHYDRAMINE	ALLERGY SINUS HEADACHE
Antihistamine	B3O	1ST GEN ANTIHISTAMINE-DECONGESTANT-ANALGESIC COMB	PSEUDOEPHEDRINE HCL/ACETAMINOPHEN/DIPHENHYDRAMINE	NON-ASPIRIN ALLERGY SINUS PM
Antihistamine	B3O	1ST GEN ANTIHISTAMINE-DECONGESTANT-ANALGESIC COMB	PSEUDOEPHEDRINE HCL/ACETAMINOPHEN/DIPHENHYDRAMINE	NON-ASPIRIN FLU
Antihistamine	B3P	NON-OPIOID ANTITUS-1STGEN ANTIHIST-DECON-ANALGESIC	DEXTROMETHORPHAN/PHENYLEPHRINE/ACETAMINOPHEN/DIPHENHYDRAMINE	FLU FORMULA
Antihistamine	B3R	NON-OPIOID ANTITUS-1ST GEN.ANTIHISTAMINE-DECONGEST	DIPHENHYDRAMINE HCL/PHENYLEPHRINE HCL/DEXTROMETHORPHAN HBR	CHILD COLD-COUGH DAY-NIGHT
Antihistamine	B3V	1ST GEN ANTIHIST-DECONGESTANT-ANALGESIC-EXPECT CMB	DIPHENHYDRAMINE HCL/PHENYLEPHRINE/ACETAMINOPHEN/GUAIFENESIN	MUCINEX SINUS-MAX DAY-NIGHT
Antihistamine	B3V	1ST GEN ANTIHIST-DECONGESTANT-ANALGESIC-EXPECT CMB	DIPHENHYDRAMINE HCL/PHENYLEPHRINE/ACETAMINOPHEN/GUAIFENESIN	SINUS RELIEF MAX STR DAY-NIG
Antihistamine	B4G	NON-OPIOID ANTITUS-1ST GEN ANTIHIST-ANALGESIC COMB	DEXTROMETHORPHAN HBR/ACETAMINOPHEN/DIPHENHYDRAMINE HCL	DIABETIC TUSSIN NIGHTTIME
Antihistamine	B4O	NON-OPIOID ANTITUS-1ST ANTIHIST-DECON-ANALG-EXPECT	DIPHENHYDRAMINE/PHENYLEPHRIN/DEXTROMETHORPH/ACETAMINOP	CHILD MUCINEX M-S COLD DAY-NT
Antihistamine	B4O	NON-OPIOID ANTITUS-1ST ANTIHIST-DECON-ANALG-EXPECT	DIPHENHYDRAMINE/PHENYLEPHRIN/DEXTROMETHORPH/ACETAMINOPHEN/G	CHILD DELSYM COUGH PLUS DY-N
Antihistamine	B4O	NON-OPIOID ANTITUS-1ST ANTIHIST-DECON-ANALG-EXPECT	DIPHENHYDRAMINE/PHENYLEPHRIN/DEXTROMETHORPH/ACETAMINOPHEN/G	CHILD MUCINEX M-S COLD DAY-N
Antihistamine	B4O	NON-OPIOID ANTITUS-1ST ANTIHIST-DECON-ANALG-EXPECT	DIPHENHYDRAMINE/PHENYLEPHRIN/DEXTROMETHORPH/ACETAMINOPHEN/G	CHILDREN'S M-S COLD DAY-NIGH
Antihistamine	B4O	NON-OPIOID ANTITUS-1ST ANTIHIST-DECON-ANALG-EXPECT	DIPHENHYDRAMINE/PHENYLEPHRIN/DEXTROMETHORPH/ACETAMINOPHEN/G	DAYTIME-COLD NIGHTTIME-CLD-F
Antihistamine	B4O	NON-OPIOID ANTITUS-1ST ANTIHIST-DECON-ANALG-EXPECT	DIPHENHYDRAMINE/PHENYLEPHRIN/DEXTROMETHORPH/ACETAMINOPHEN/G	DELSYM COUGH PLUS DAY-NIGHT
Antihistamine	B4O	NON-OPIOID ANTITUS-1ST ANTIHIST-DECON-ANALG-EXPECT	DIPHENHYDRAMINE/PHENYLEPHRIN/DEXTROMETHORPH/ACETAMINOPHEN/G	MUCINEX FAST-MAX DAY-NITE CO
Antihistamine	B4O	NON-OPIOID ANTITUS-1ST ANTIHIST-DECON-ANALG-EXPECT	DIPHENHYDRAMINE/PHENYLEPHRIN/DEXTROMETHORPH/ACETAMINOPHEN/G	WAL-PHED PE
Antihistamine	B4O	NON-OPIOID ANTITUS-1ST ANTIHIST-DECON-ANALG-EXPECT	DIPHENHYDRAMINE/PHENYLEPHRIN/DEXTROMETHORPH/ACETAMINOPHEN/GG	MUCINEX FAST-MAX DAY-NITE COLD
Antihistamine	B4O	NON-OPIOID ANTITUS-1ST ANTIHIST-DECON-ANALG-EXPECT	DIPHENHYDRAMINE/PHENYLEPHRIN/DEXTROMETHORPH/ACETAMINOPHEN/GG	SUPHEDRINE PE
Antihistamine	B5S	ANALGESIC, NON-SAL.- 1ST GENERATION ANTIHISTAMINE	ACETAMINOPHEN/DIPHENHYDRAMINE CITRATE	GOODY'S PM
Antihistamine	B5S	ANALGESIC, NON-SAL.- 1ST GENERATION ANTIHISTAMINE	ACETAMINOPHEN/DIPHENHYDRAMINE CITRATE	HEADACHE RELIEF PM
Antihistamine	B5S	ANALGESIC, NON-SAL.- 1ST GENERATION ANTIHISTAMINE	ACETAMINOPHEN/DIPHENHYDRAMINE CITRATE	MIDOL PM
Antihistamine	B5S	ANALGESIC, NON-SAL.- 1ST GENERATION ANTIHISTAMINE	ACETAMINOPHEN/DIPHENHYDRAMINE CITRATE	PAIN MEDICINE P.M.
Antihistamine	B5S	ANALGESIC, NON-SAL.- 1ST GENERATION ANTIHISTAMINE	ACETAMINOPHEN/DIPHENHYDRAMINE CITRATE	PM PAIN RELIEVER
Antihistamine	B5S	ANALGESIC, NON-SAL.- 1ST GENERATION ANTIHISTAMINE	ACETAMINOPHEN/DIPHENHYDRAMINE HCL	ACETA-GESIC
Antihistamine	B5S	ANALGESIC, NON-SAL.- 1ST GENERATION ANTIHISTAMINE	ACETAMINOPHEN/DIPHENHYDRAMINE HCL	ACETADRYL
Antihistamine	B5S	ANALGESIC, NON-SAL.- 1ST GENERATION ANTIHISTAMINE	ACETAMINOPHEN/DIPHENHYDRAMINE HCL	ACETAMINOPHEN PM
Antihistamine	B5S	ANALGESIC, NON-SAL.- 1ST GENERATION ANTIHISTAMINE	ACETAMINOPHEN/DIPHENHYDRAMINE HCL	ACETAMINOPHEN PM XTRA STREN
Antihistamine	B5S	ANALGESIC, NON-SAL.- 1ST GENERATION ANTIHISTAMINE	ACETAMINOPHEN/DIPHENHYDRAMINE HCL	ACETAMINOPHEN PM XTRA STRENG
Antihistamine	B5S	ANALGESIC, NON-SAL.- 1ST GENERATION ANTIHISTAMINE	ACETAMINOPHEN/DIPHENHYDRAMINE HCL	ACETAMINOPHEN PM XTRA STRENGTH
Antihistamine	B5S	ANALGESIC, NON-SAL.- 1ST GENERATION ANTIHISTAMINE	ACETAMINOPHEN/DIPHENHYDRAMINE HCL	ACETAMINOPHEN-DIPHENHYDRAMIN
Antihistamine	B5S	ANALGESIC, NON-SAL.- 1ST GENERATION ANTIHISTAMINE	ACETAMINOPHEN/DIPHENHYDRAMINE HCL	ACETAMINOPHEN-DIPHENHYDRAMINE
Antihistamine	B5S	ANALGESIC, NON-SAL.- 1ST GENERATION ANTIHISTAMINE	ACETAMINOPHEN/DIPHENHYDRAMINE HCL	ALLERGY SEVERE
Antihistamine	B5S	ANALGESIC, NON-SAL.- 1ST GENERATION ANTIHISTAMINE	ACETAMINOPHEN/DIPHENHYDRAMINE HCL	COLD RELIEF
Antihistamine	B5S	ANALGESIC, NON-SAL.- 1ST GENERATION ANTIHISTAMINE	ACETAMINOPHEN/DIPHENHYDRAMINE HCL	EAZZZE THE PAIN
Antihistamine	B5S	ANALGESIC, NON-SAL.- 1ST GENERATION ANTIHISTAMINE	ACETAMINOPHEN/DIPHENHYDRAMINE HCL	HEADACHE PM
Antihistamine	B5S	ANALGESIC, NON-SAL.- 1ST GENERATION ANTIHISTAMINE	ACETAMINOPHEN/DIPHENHYDRAMINE HCL	HEADACHE PM FORMULA
Antihistamine	B5S	ANALGESIC, NON-SAL.- 1ST GENERATION ANTIHISTAMINE	ACETAMINOPHEN/DIPHENHYDRAMINE HCL	HEADACHE RELIEF PM
Antihistamine	B5S	ANALGESIC, NON-SAL.- 1ST GENERATION ANTIHISTAMINE	ACETAMINOPHEN/DIPHENHYDRAMINE HCL	MAPAP PM
Antihistamine	B5S	ANALGESIC, NON-SAL.- 1ST GENERATION ANTIHISTAMINE	ACETAMINOPHEN/DIPHENHYDRAMINE HCL	MEDI-TABS
Antihistamine	B5S	ANALGESIC, NON-SAL.- 1ST GENERATION ANTIHISTAMINE	ACETAMINOPHEN/DIPHENHYDRAMINE HCL	MEDI-TABS PM
Antihistamine	B5S	ANALGESIC, NON-SAL.- 1ST GENERATION ANTIHISTAMINE	ACETAMINOPHEN/DIPHENHYDRAMINE HCL	NIGHT TIME PAIN MEDICINE
Antihistamine	B5S	ANALGESIC, NON-SAL.- 1ST GENERATION ANTIHISTAMINE	ACETAMINOPHEN/DIPHENHYDRAMINE HCL	NIGHTTIME PAIN PLUS SLEEP
Antihistamine	B5S	ANALGESIC, NON-SAL.- 1ST GENERATION ANTIHISTAMINE	ACETAMINOPHEN/DIPHENHYDRAMINE HCL	NON-ASPIRIN PM
Antihistamine	B5S	ANALGESIC, NON-SAL.- 1ST GENERATION ANTIHISTAMINE	ACETAMINOPHEN/DIPHENHYDRAMINE HCL	NON-ASPIRIN PM EX-STRENGTH
Antihistamine	B5S	ANALGESIC, NON-SAL.- 1ST GENERATION ANTIHISTAMINE	ACETAMINOPHEN/DIPHENHYDRAMINE HCL	PAIN & SLEEP
Antihistamine	B5S	ANALGESIC, NON-SAL.- 1ST GENERATION ANTIHISTAMINE	ACETAMINOPHEN/DIPHENHYDRAMINE HCL	PAIN RELIEF PM
Antihistamine	B5S	ANALGESIC, NON-SAL.- 1ST GENERATION ANTIHISTAMINE	ACETAMINOPHEN/DIPHENHYDRAMINE HCL	PAIN RELIEVER PM
Antihistamine	B5S	ANALGESIC, NON-SAL.- 1ST GENERATION ANTIHISTAMINE	ACETAMINOPHEN/DIPHENHYDRAMINE HCL	PERCOGESIC
Antihistamine	B5S	ANALGESIC, NON-SAL.- 1ST GENERATION ANTIHISTAMINE	ACETAMINOPHEN/DIPHENHYDRAMINE HCL	PERCOGESIC EXTRA STRENGTH
Antihistamine	B5S	ANALGESIC, NON-SAL.- 1ST GENERATION ANTIHISTAMINE	ACETAMINOPHEN/DIPHENHYDRAMINE HCL	SEVERE ALLERGY
Antihistamine	B5S	ANALGESIC, NON-SAL.- 1ST GENERATION ANTIHISTAMINE	ACETAMINOPHEN/DIPHENHYDRAMINE HCL	TYLENOL PM EXTRA STRENGTH
Antihistamine	B5S	ANALGESIC, NON-SAL.- 1ST GENERATION ANTIHISTAMINE	ACETAMINOPHEN/DIPHENHYDRAMINE HCL	WAL-NADOL PM
Antihistamine	B6L	ANALGESIC,SALICYLATE-1ST GEN. ANTIHISTAMINE COMBS.	ASPIRIN/DIPHENHYDRAMINE CITRATE	BAYER PM
Antihistamine	H2E	SEDATIVE-HYPNOTICS,NON-BARBITURATE	DIPHENHYDRAMINE HCL	ALKA-SELTZER PLUS ALLERGY
Antihistamine	H2E	SEDATIVE-HYPNOTICS,NON-BARBITURATE	DIPHENHYDRAMINE HCL	COMPOZ
Antihistamine	H2E	SEDATIVE-HYPNOTICS,NON-BARBITURATE	DIPHENHYDRAMINE HCL	DIPHENHYDRAMINE HCL
Antihistamine	H2E	SEDATIVE-HYPNOTICS,NON-BARBITURATE	DIPHENHYDRAMINE HCL	EZ NITE SLEEP
Antihistamine	H2E	SEDATIVE-HYPNOTICS,NON-BARBITURATE	DIPHENHYDRAMINE HCL	NIGHTTIME SLEEP AID
Antihistamine	H2E	SEDATIVE-HYPNOTICS,NON-BARBITURATE	DIPHENHYDRAMINE HCL	NIGHTTIME SLEEP GEL
Antihistamine	H2E	SEDATIVE-HYPNOTICS,NON-BARBITURATE	DIPHENHYDRAMINE HCL	NYT-TIME SLEEP
Antihistamine	H2E	SEDATIVE-HYPNOTICS,NON-BARBITURATE	DIPHENHYDRAMINE HCL	NYTOL QUICKCAPS
Antihistamine	H2E	SEDATIVE-HYPNOTICS,NON-BARBITURATE	DIPHENHYDRAMINE HCL	ORMIR
Antihistamine	H2E	SEDATIVE-HYPNOTICS,NON-BARBITURATE	DIPHENHYDRAMINE HCL	REST SIMPLY
Antihistamine	H2E	SEDATIVE-HYPNOTICS,NON-BARBITURATE	DIPHENHYDRAMINE HCL	RESTFULLY SLEEP
Antihistamine	H2E	SEDATIVE-HYPNOTICS,NON-BARBITURATE	DIPHENHYDRAMINE HCL	SIMPLY SLEEP
Antihistamine	H2E	SEDATIVE-HYPNOTICS,NON-BARBITURATE	DIPHENHYDRAMINE HCL	SLEEP AID
Antihistamine	H2E	SEDATIVE-HYPNOTICS,NON-BARBITURATE	DIPHENHYDRAMINE HCL	SLEEP II
Antihistamine	H2E	SEDATIVE-HYPNOTICS,NON-BARBITURATE	DIPHENHYDRAMINE HCL	SLEEP TABLET
Antihistamine	H2E	SEDATIVE-HYPNOTICS,NON-BARBITURATE	DIPHENHYDRAMINE HCL	SLEEP TABS
Antihistamine	H2E	SEDATIVE-HYPNOTICS,NON-BARBITURATE	DIPHENHYDRAMINE HCL	SLEEP TIME
Antihistamine	H2E	SEDATIVE-HYPNOTICS,NON-BARBITURATE	DIPHENHYDRAMINE HCL	SLEEP-AID
Antihistamine	H2E	SEDATIVE-HYPNOTICS,NON-BARBITURATE	DIPHENHYDRAMINE HCL	SLEEPGELS
Antihistamine	H2E	SEDATIVE-HYPNOTICS,NON-BARBITURATE	DIPHENHYDRAMINE HCL	SLEEPING
Antihistamine	H2E	SEDATIVE-HYPNOTICS,NON-BARBITURATE	DIPHENHYDRAMINE HCL	SOMINEX
Antihistamine	H2E	SEDATIVE-HYPNOTICS,NON-BARBITURATE	DIPHENHYDRAMINE HCL	UNISOM
Antihistamine	H2E	SEDATIVE-HYPNOTICS,NON-BARBITURATE	DIPHENHYDRAMINE HCL	UNISOM SLEEPMELTS
Antihistamine	H2E	SEDATIVE-HYPNOTICS,NON-BARBITURATE	DIPHENHYDRAMINE HCL	WAL-SLEEP Z
Antihistamine	H2E	SEDATIVE-HYPNOTICS,NON-BARBITURATE	DIPHENHYDRAMINE HCL	WAL-SOM
Antihistamine	H2E	SEDATIVE-HYPNOTICS,NON-BARBITURATE	DIPHENHYDRAMINE HCL	Z-SLEEP
Antihistamine	H2E	SEDATIVE-HYPNOTICS,NON-BARBITURATE	DIPHENHYDRAMINE HCL	ZZZQUIL
Antihistamine	L3P	ANTIPRURITICS,TOPICAL	DIPHENHYDRAMINE HCL	ALLERGY CREAM
Antihistamine	L3P	ANTIPRURITICS,TOPICAL	DIPHENHYDRAMINE HCL	ANTI-ITCH
Antihistamine	L3P	ANTIPRURITICS,TOPICAL	DIPHENHYDRAMINE HCL	BENADRYL ITCH STOPPING
Antihistamine	L3P	ANTIPRURITICS,TOPICAL	DIPHENHYDRAMINE HCL	DERMA-PAX
Antihistamine	L3P	ANTIPRURITICS,TOPICAL	DIPHENHYDRAMINE HCL	DIPHENHYDRAMINE HCL
Antihistamine	L3P	ANTIPRURITICS,TOPICAL	DIPHENHYDRAMINE HCL	ITCH RELIEF
Antihistamine	L3P	ANTIPRURITICS,TOPICAL	DIPHENHYDRAMINE HCL	WAL-DRYL
Antihistamine	L3P	ANTIPRURITICS,TOPICAL	DIPHENHYDRAMINE HCL/ALLANTOIN	ALLEGRA INTENSIVE RELIEF
Antihistamine	L3P	ANTIPRURITICS,TOPICAL	DIPHENHYDRAMINE HCL/BENZETHONIUM CHLORIDE/ZINC ACETATE	CALAGEL
Antihistamine	L3P	ANTIPRURITICS,TOPICAL	DIPHENHYDRAMINE HCL/CALAMINE	CALDYPHEN
Antihistamine	L3P	ANTIPRURITICS,TOPICAL	DIPHENHYDRAMINE HCL/CALAMINE	CALOHIST
Antihistamine	L3P	ANTIPRURITICS,TOPICAL	DIPHENHYDRAMINE HCL/HYDROCORTISONE	HC DERMA-PAX
Antihistamine	L3P	ANTIPRURITICS,TOPICAL	DIPHENHYDRAMINE HCL/ZINC ACETATE	ALLERGY
Antihistamine	L3P	ANTIPRURITICS,TOPICAL	DIPHENHYDRAMINE HCL/ZINC ACETATE	ALLERGY RELIEF SPRAY
Antihistamine	L3P	ANTIPRURITICS,TOPICAL	DIPHENHYDRAMINE HCL/ZINC ACETATE	ANTI-ITCH
Antihistamine	L3P	ANTIPRURITICS,TOPICAL	DIPHENHYDRAMINE HCL/ZINC ACETATE	BANOPHEN ANTI-ITCH
Antihistamine	L3P	ANTIPRURITICS,TOPICAL	DIPHENHYDRAMINE HCL/ZINC ACETATE	BENADRYL
Antihistamine	L3P	ANTIPRURITICS,TOPICAL	DIPHENHYDRAMINE HCL/ZINC ACETATE	BENADRYL ITCH RELIEF
Antihistamine	L3P	ANTIPRURITICS,TOPICAL	DIPHENHYDRAMINE HCL/ZINC ACETATE	BENADRYL ITCH STOPPING
Antihistamine	L3P	ANTIPRURITICS,TOPICAL	DIPHENHYDRAMINE HCL/ZINC ACETATE	ITCH RELIEF
Antihistamine	L3P	ANTIPRURITICS,TOPICAL	DIPHENHYDRAMINE HCL/ZINC ACETATE	WAL-DRYL
Antihistamine	L3P	ANTIPRURITICS,TOPICAL	PRAMOXINE HCL/DIPHENHYDRAMINE HCL	SOLARHIST
Antihistamine	S2S	ANALGESIC,NSAID-1ST GEN.ANTIHISTAMINE,SEDATIVE CMB	IBUPROFEN/DIPHENHYDRAMINE CITRATE	ADVIL PM
Antihistamine	S2S	ANALGESIC,NSAID-1ST GEN.ANTIHISTAMINE,SEDATIVE CMB	IBUPROFEN/DIPHENHYDRAMINE CITRATE	IBUPROFEN PM
Antihistamine	S2S	ANALGESIC,NSAID-1ST GEN.ANTIHISTAMINE,SEDATIVE CMB	IBUPROFEN/DIPHENHYDRAMINE CITRATE	MOTRIN PM
Antihistamine	S2S	ANALGESIC,NSAID-1ST GEN.ANTIHISTAMINE,SEDATIVE CMB	IBUPROFEN/DIPHENHYDRAMINE HCL	ADVIL PM
Antihistamine	S2S	ANALGESIC,NSAID-1ST GEN.ANTIHISTAMINE,SEDATIVE CMB	IBUPROFEN/DIPHENHYDRAMINE HCL	IBUPROFEN PM
Antihistamine	S2S	ANALGESIC,NSAID-1ST GEN.ANTIHISTAMINE,SEDATIVE CMB	IBUPROFEN/DIPHENHYDRAMINE HCL	IBUPROFEN-DIPHENHYDRAMINE HCL
Antihistamine	S2S	ANALGESIC,NSAID-1ST GEN.ANTIHISTAMINE,SEDATIVE CMB	NAPROXEN SODIUM/DIPHENHYDRAMINE HCL	ALEVE PM
Antihistamine	S2S	ANALGESIC,NSAID-1ST GEN.ANTIHISTAMINE,SEDATIVE CMB	NAPROXEN SODIUM/DIPHENHYDRAMINE HCL	NAPROXEN PM
Antihistamine	Z2N	1ST GEN ANTIHISTAMINE AND DECONGESTANT COMBINATION	PHENYLEPHRINE HCL/DIPHENHYDRAMINE HCL	25DPH-7.5PEH
Antihistamine	Z2N	1ST GEN ANTIHISTAMINE AND DECONGESTANT COMBINATION	PHENYLEPHRINE HCL/DIPHENHYDRAMINE HCL	ALDEX-CT
Antihistamine	Z2N	1ST GEN ANTIHISTAMINE AND DECONGESTANT COMBINATION	PHENYLEPHRINE HCL/DIPHENHYDRAMINE HCL	ALLERGY & SINUS RELIEF
Antihistamine	Z2N	1ST GEN ANTIHISTAMINE AND DECONGESTANT COMBINATION	PHENYLEPHRINE HCL/DIPHENHYDRAMINE HCL	ALLERGY PLUS SINUS
Antihistamine	Z2N	1ST GEN ANTIHISTAMINE AND DECONGESTANT COMBINATION	PHENYLEPHRINE HCL/DIPHENHYDRAMINE HCL	ALLERGY-D
Antihistamine	Z2N	1ST GEN ANTIHISTAMINE AND DECONGESTANT COMBINATION	PHENYLEPHRINE HCL/DIPHENHYDRAMINE HCL	BENADRYL ALLERGY PLUS CONGES
Antihistamine	Z2N	1ST GEN ANTIHISTAMINE AND DECONGESTANT COMBINATION	PHENYLEPHRINE HCL/DIPHENHYDRAMINE HCL	CHILD ALLERGY PLUS CONGESTIO
Antihistamine	Z2N	1ST GEN ANTIHISTAMINE AND DECONGESTANT COMBINATION	PHENYLEPHRINE HCL/DIPHENHYDRAMINE HCL	CHILD BENADRYL PLUS CONGESTI
Antihistamine	Z2N	1ST GEN ANTIHISTAMINE AND DECONGESTANT COMBINATION	PHENYLEPHRINE HCL/DIPHENHYDRAMINE HCL	CHILD BENADRYL-D ALLERGY-SINUS
Antihistamine	Z2N	1ST GEN ANTIHISTAMINE AND DECONGESTANT COMBINATION	PHENYLEPHRINE HCL/DIPHENHYDRAMINE HCL	CHILD NIGHT TIME COLD-COUGH
Antihistamine	Z2N	1ST GEN ANTIHISTAMINE AND DECONGESTANT COMBINATION	PHENYLEPHRINE HCL/DIPHENHYDRAMINE HCL	CHILD NIGHT TIME COUGH-COLD
Antihistamine	Z2N	1ST GEN ANTIHISTAMINE AND DECONGESTANT COMBINATION	PHENYLEPHRINE HCL/DIPHENHYDRAMINE HCL	CHILD NITE TIME COLD-COUGH
Antihistamine	Z2N	1ST GEN ANTIHISTAMINE AND DECONGESTANT COMBINATION	PHENYLEPHRINE HCL/DIPHENHYDRAMINE HCL	CHILDS TRIACTING COLD & COUGH
Antihistamine	Z2N	1ST GEN ANTIHISTAMINE AND DECONGESTANT COMBINATION	PHENYLEPHRINE HCL/DIPHENHYDRAMINE HCL	CHILDS TRIACTING COLD-COUGH
Antihistamine	Z2N	1ST GEN ANTIHISTAMINE AND DECONGESTANT COMBINATION	PHENYLEPHRINE HCL/DIPHENHYDRAMINE HCL	COLD-COUGH NIGHTTIME
Antihistamine	Z2N	1ST GEN ANTIHISTAMINE AND DECONGESTANT COMBINATION	PHENYLEPHRINE HCL/DIPHENHYDRAMINE HCL	DIMETAPP COLD-CONGESTION
Antihistamine	Z2N	1ST GEN ANTIHISTAMINE AND DECONGESTANT COMBINATION	PHENYLEPHRINE HCL/DIPHENHYDRAMINE HCL	DR MANZANILLA COUGH-COLD
Antihistamine	Z2N	1ST GEN ANTIHISTAMINE AND DECONGESTANT COMBINATION	PHENYLEPHRINE HCL/DIPHENHYDRAMINE HCL	NIGHTTIME COUGH-COLD
Antihistamine	Z2N	1ST GEN ANTIHISTAMINE AND DECONGESTANT COMBINATION	PHENYLEPHRINE HCL/DIPHENHYDRAMINE HCL	SUDAFED PE DAY-NIGHT
Antihistamine	Z2N	1ST GEN ANTIHISTAMINE AND DECONGESTANT COMBINATION	PHENYLEPHRINE HCL/DIPHENHYDRAMINE HCL	TRIAMINIC COLD & COUGH
Antihistamine	Z2N	1ST GEN ANTIHISTAMINE AND DECONGESTANT COMBINATION	PHENYLEPHRINE HCL/DIPHENHYDRAMINE HCL	TRIAMINIC NIGHTTIME COLD-COU
Antihistamine	Z2N	1ST GEN ANTIHISTAMINE AND DECONGESTANT COMBINATION	PHENYLEPHRINE HCL/DIPHENHYDRAMINE HCL	WAL-DRYL-D ALLERY & SINUS
Antihistamine	Z2P	ANTIHISTAMINES - 1ST GENERATION	DIPHENHYDRAMINE HCL	ALER-CAPS
Antihistamine	Z2P	ANTIHISTAMINES - 1ST GENERATION	DIPHENHYDRAMINE HCL	ALER-TAB
Antihistamine	Z2P	ANTIHISTAMINES - 1ST GENERATION	DIPHENHYDRAMINE HCL	ALLER-G-TIME
Antihistamine	Z2P	ANTIHISTAMINES - 1ST GENERATION	DIPHENHYDRAMINE HCL	ALLERGY
Antihistamine	Z2P	ANTIHISTAMINES - 1ST GENERATION	DIPHENHYDRAMINE HCL	ALLERGY MEDICATION
Antihistamine	Z2P	ANTIHISTAMINES - 1ST GENERATION	DIPHENHYDRAMINE HCL	ALLERGY MEDICINE
Antihistamine	Z2P	ANTIHISTAMINES - 1ST GENERATION	DIPHENHYDRAMINE HCL	ALLERGY RELIEF
Antihistamine	Z2P	ANTIHISTAMINES - 1ST GENERATION	DIPHENHYDRAMINE HCL	ANTIHIST
Antihistamine	Z2P	ANTIHISTAMINES - 1ST GENERATION	DIPHENHYDRAMINE HCL	ANTIHISTAMINE
Antihistamine	Z2P	ANTIHISTAMINES - 1ST GENERATION	DIPHENHYDRAMINE HCL	BANOPHEN
Antihistamine	Z2P	ANTIHISTAMINES - 1ST GENERATION	DIPHENHYDRAMINE HCL	BENADRYL
Antihistamine	Z2P	ANTIHISTAMINES - 1ST GENERATION	DIPHENHYDRAMINE HCL	BENADRYL ALLERGY
Antihistamine	Z2P	ANTIHISTAMINES - 1ST GENERATION	DIPHENHYDRAMINE HCL	CHILDREN'S ALLERGY
Antihistamine	Z2P	ANTIHISTAMINES - 1ST GENERATION	DIPHENHYDRAMINE HCL	CHILDREN'S ALLERGY RAPID MELTS
Antihistamine	Z2P	ANTIHISTAMINES - 1ST GENERATION	DIPHENHYDRAMINE HCL	CHILDREN'S ALLERGY RELIEF
Antihistamine	Z2P	ANTIHISTAMINES - 1ST GENERATION	DIPHENHYDRAMINE HCL	CHILDREN'S AURODRYL ALLERGY
Antihistamine	Z2P	ANTIHISTAMINES - 1ST GENERATION	DIPHENHYDRAMINE HCL	CHILDREN'S BENADRYL ALLERGY
Antihistamine	Z2P	ANTIHISTAMINES - 1ST GENERATION	DIPHENHYDRAMINE HCL	CHILDREN'S COMPLETE ALLERGY
Antihistamine	Z2P	ANTIHISTAMINES - 1ST GENERATION	DIPHENHYDRAMINE HCL	CHILDREN'S DIPHENHYDRAMINE
Antihistamine	Z2P	ANTIHISTAMINES - 1ST GENERATION	DIPHENHYDRAMINE HCL	CHILDREN'S WAL-DRYL ALLERGY
Antihistamine	Z2P	ANTIHISTAMINES - 1ST GENERATION	DIPHENHYDRAMINE HCL	COMPLETE ALLERGY
Antihistamine	Z2P	ANTIHISTAMINES - 1ST GENERATION	DIPHENHYDRAMINE HCL	DIPHEDRYL
Antihistamine	Z2P	ANTIHISTAMINES - 1ST GENERATION	DIPHENHYDRAMINE HCL	DIPHEDRYL ALLERGY
Antihistamine	Z2P	ANTIHISTAMINES - 1ST GENERATION	DIPHENHYDRAMINE HCL	DIPHEN
Antihistamine	Z2P	ANTIHISTAMINES - 1ST GENERATION	DIPHENHYDRAMINE HCL	DIPHENHIST
Antihistamine	Z2P	ANTIHISTAMINES - 1ST GENERATION	DIPHENHYDRAMINE HCL	DIPHENHYDRAMINE HCL
Antihistamine	Z2P	ANTIHISTAMINES - 1ST GENERATION	DIPHENHYDRAMINE HCL	GERI-DRYL
Antihistamine	Z2P	ANTIHISTAMINES - 1ST GENERATION	DIPHENHYDRAMINE HCL	M-DRYL
Antihistamine	Z2P	ANTIHISTAMINES - 1ST GENERATION	DIPHENHYDRAMINE HCL	MEDI-PHEDRYL
Antihistamine	Z2P	ANTIHISTAMINES - 1ST GENERATION	DIPHENHYDRAMINE HCL	NARAMIN
Antihistamine	Z2P	ANTIHISTAMINES - 1ST GENERATION	DIPHENHYDRAMINE HCL	NIGHTTIME ALLERGY RELIEF
Antihistamine	Z2P	ANTIHISTAMINES - 1ST GENERATION	DIPHENHYDRAMINE HCL	PEDIACLEAR COUGH
Antihistamine	Z2P	ANTIHISTAMINES - 1ST GENERATION	DIPHENHYDRAMINE HCL	PHARBEDRYL
Antihistamine	Z2P	ANTIHISTAMINES - 1ST GENERATION	DIPHENHYDRAMINE HCL	Q-DRYL
Antihistamine	Z2P	ANTIHISTAMINES - 1ST GENERATION	DIPHENHYDRAMINE HCL	QUENALIN
Antihistamine	Z2P	ANTIHISTAMINES - 1ST GENERATION	DIPHENHYDRAMINE HCL	SILADRYL
Antihistamine	Z2P	ANTIHISTAMINES - 1ST GENERATION	DIPHENHYDRAMINE HCL	SILPHEN
Antihistamine	Z2P	ANTIHISTAMINES - 1ST GENERATION	DIPHENHYDRAMINE HCL	TOTAL ALLERGY
Antihistamine	Z2P	ANTIHISTAMINES - 1ST GENERATION	DIPHENHYDRAMINE HCL	VALU-DRYL
Antihistamine	Z2P	ANTIHISTAMINES - 1ST GENERATION	DIPHENHYDRAMINE HCL	VALU-DRYL ALLERGY MEDICINE
Antihistamine	Z2P	ANTIHISTAMINES - 1ST GENERATION	DIPHENHYDRAMINE HCL	VANAMINE PD
Antihistamine	Z2P	ANTIHISTAMINES - 1ST GENERATION	DIPHENHYDRAMINE HCL	VICKS QLEARQUIL NIGHTTIME
Antihistamine	Z2P	ANTIHISTAMINES - 1ST GENERATION	DIPHENHYDRAMINE HCL	WAL-DRYL
Antihistamine	Z2P	ANTIHISTAMINES - 1ST GENERATION	DIPHENHYDRAMINE HCL	WAL-DRYL ALLERGY
Antihistamine	Z2P	ANTIHISTAMINES - 1ST GENERATION	DIPHENHYDRAMINE HCL IN 0.9 % SODIUM CHLORIDE	DIPHENHYDRAMINE-0.9% NACL
Antipsychotics	H2G	ANTIPSYCHOTICS,PHENOTHIAZINES	CHLORPROMAZINE HCL	CHLORPROMAZINE HCL
Antipsychotics	H2G	ANTIPSYCHOTICS,PHENOTHIAZINES	FLUPHENAZINE DECANOATE	FLUPHENAZINE DECANOATE
Antipsychotics	H2G	ANTIPSYCHOTICS,PHENOTHIAZINES	FLUPHENAZINE HCL	FLUPHENAZINE HCL
Antipsychotics	H2G	ANTIPSYCHOTICS,PHENOTHIAZINES	PERPHENAZINE	PERPHENAZINE
Antipsychotics	H2G	ANTIPSYCHOTICS,PHENOTHIAZINES	THIORIDAZINE HCL	THIORIDAZINE HCL
Antipsychotics	H2G	ANTIPSYCHOTICS,PHENOTHIAZINES	TRIFLUOPERAZINE HCL	TRIFLUOPERAZINE HCL
Antipsychotics	H2W	TRICYCLIC ANTIDEPRESSANT-PHENOTHIAZINE COMBINATNS	PERPHENAZINE/AMITRIPTYLINE HCL	PERPHENAZINE-AMITRIPTYLINE
Antipsychotics	H7O	ANTIPSYCHOTICS,DOPAMINE ANTAGONISTS,BUTYROPHENONES	DROPERIDOL	DROPERIDOL
Antipsychotics	H7O	ANTIPSYCHOTICS,DOPAMINE ANTAGONISTS,BUTYROPHENONES	HALOPERIDOL	HALOPERIDOL
Antipsychotics	H7O	ANTIPSYCHOTICS,DOPAMINE ANTAGONISTS,BUTYROPHENONES	HALOPERIDOL DECANOATE	HALDOL DECANOATE 100
Antipsychotics	H7O	ANTIPSYCHOTICS,DOPAMINE ANTAGONISTS,BUTYROPHENONES	HALOPERIDOL DECANOATE	HALDOL DECANOATE 50
Antipsychotics	H7O	ANTIPSYCHOTICS,DOPAMINE ANTAGONISTS,BUTYROPHENONES	HALOPERIDOL DECANOATE	HALOPERIDOL DECANOATE
Antipsychotics	H7O	ANTIPSYCHOTICS,DOPAMINE ANTAGONISTS,BUTYROPHENONES	HALOPERIDOL DECANOATE	HALOPERIDOL DECANOATE 100
Antipsychotics	H7O	ANTIPSYCHOTICS,DOPAMINE ANTAGONISTS,BUTYROPHENONES	HALOPERIDOL LACTATE	HALDOL
Antipsychotics	H7O	ANTIPSYCHOTICS,DOPAMINE ANTAGONISTS,BUTYROPHENONES	HALOPERIDOL LACTATE	HALOPERIDOL LACTATE
Antipsychotics	H7P	ANTIPSYCHOTICS,DOPAMINE ANTAGONISTS, THIOXANTHENES	THIOTHIXENE	THIOTHIXENE
Antipsychotics	H7R	ANTIPSYCH,DOPAMINE ANTAG.,DIPHENYLBUTYLPIPERIDINES	PIMOZIDE	ORAP
Antipsychotics	H7R	ANTIPSYCH,DOPAMINE ANTAG.,DIPHENYLBUTYLPIPERIDINES	PIMOZIDE	PIMOZIDE
Antipsychotics	H7S	ANTIPSYCHOTICS,DOPAMINE ANTAGONST,DIHYDROINDOLONES	MOLINDONE HCL	MOLINDONE HCL
Antipsychotics	H7T	ANTIPSYCHOTIC,ATYPICAL,DOPAMINE,SEROTONIN ANTAGNST	ASENAPINE	SECUADO
Antipsychotics	H7T	ANTIPSYCHOTIC,ATYPICAL,DOPAMINE,SEROTONIN ANTAGNST	ASENAPINE MALEATE	SAPHRIS
Antipsychotics	H7T	ANTIPSYCHOTIC,ATYPICAL,DOPAMINE,SEROTONIN ANTAGNST	CLOZAPINE	CLOZAPINE
Antipsychotics	H7T	ANTIPSYCHOTIC,ATYPICAL,DOPAMINE,SEROTONIN ANTAGNST	CLOZAPINE	CLOZAPINE ODT
Antipsychotics	H7T	ANTIPSYCHOTIC,ATYPICAL,DOPAMINE,SEROTONIN ANTAGNST	CLOZAPINE	CLOZARIL
Antipsychotics	H7T	ANTIPSYCHOTIC,ATYPICAL,DOPAMINE,SEROTONIN ANTAGNST	CLOZAPINE	FAZACLO
Antipsychotics	H7T	ANTIPSYCHOTIC,ATYPICAL,DOPAMINE,SEROTONIN ANTAGNST	CLOZAPINE	VERSACLOZ
Antipsychotics	H7T	ANTIPSYCHOTIC,ATYPICAL,DOPAMINE,SEROTONIN ANTAGNST	ILOPERIDONE	FANAPT
Antipsychotics	H7T	ANTIPSYCHOTIC,ATYPICAL,DOPAMINE,SEROTONIN ANTAGNST	LUMATEPERONE TOSYLATE	CAPLYTA
Antipsychotics	H7T	ANTIPSYCHOTIC,ATYPICAL,DOPAMINE,SEROTONIN ANTAGNST	LURASIDONE HCL	LATUDA
Antipsychotics	H7T	ANTIPSYCHOTIC,ATYPICAL,DOPAMINE,SEROTONIN ANTAGNST	OLANZAPINE	OLANZAPINE
Antipsychotics	H7T	ANTIPSYCHOTIC,ATYPICAL,DOPAMINE,SEROTONIN ANTAGNST	OLANZAPINE	OLANZAPINE ODT
Antipsychotics	H7T	ANTIPSYCHOTIC,ATYPICAL,DOPAMINE,SEROTONIN ANTAGNST	OLANZAPINE	ZYPREXA
Antipsychotics	H7T	ANTIPSYCHOTIC,ATYPICAL,DOPAMINE,SEROTONIN ANTAGNST	OLANZAPINE	ZYPREXA ZYDIS
Antipsychotics	H7T	ANTIPSYCHOTIC,ATYPICAL,DOPAMINE,SEROTONIN ANTAGNST	OLANZAPINE PAMOATE	ZYPREXA RELPREVV
Antipsychotics	H7T	ANTIPSYCHOTIC,ATYPICAL,DOPAMINE,SEROTONIN ANTAGNST	PALIPERIDONE	INVEGA
Antipsychotics	H7T	ANTIPSYCHOTIC,ATYPICAL,DOPAMINE,SEROTONIN ANTAGNST	PALIPERIDONE	PALIPERIDONE ER
Antipsychotics	H7T	ANTIPSYCHOTIC,ATYPICAL,DOPAMINE,SEROTONIN ANTAGNST	PALIPERIDONE PALMITATE	INVEGA SUSTENNA
Antipsychotics	H7T	ANTIPSYCHOTIC,ATYPICAL,DOPAMINE,SEROTONIN ANTAGNST	PALIPERIDONE PALMITATE	INVEGA TRINZA
Antipsychotics	H7T	ANTIPSYCHOTIC,ATYPICAL,DOPAMINE,SEROTONIN ANTAGNST	QUETIAPINE FUMARATE	QUETIAPINE FUMARATE
Antipsychotics	H7T	ANTIPSYCHOTIC,ATYPICAL,DOPAMINE,SEROTONIN ANTAGNST	QUETIAPINE FUMARATE	QUETIAPINE FUMARATE ER
Antipsychotics	H7T	ANTIPSYCHOTIC,ATYPICAL,DOPAMINE,SEROTONIN ANTAGNST	QUETIAPINE FUMARATE	SEROQUEL
Antipsychotics	H7T	ANTIPSYCHOTIC,ATYPICAL,DOPAMINE,SEROTONIN ANTAGNST	QUETIAPINE FUMARATE	SEROQUEL XR
Antipsychotics	H7T	ANTIPSYCHOTIC,ATYPICAL,DOPAMINE,SEROTONIN ANTAGNST	RISPERIDONE	PERSERIS
Antipsychotics	H7T	ANTIPSYCHOTIC,ATYPICAL,DOPAMINE,SEROTONIN ANTAGNST	RISPERIDONE	RISPERDAL
Antipsychotics	H7T	ANTIPSYCHOTIC,ATYPICAL,DOPAMINE,SEROTONIN ANTAGNST	RISPERIDONE	RISPERDAL M-TAB
Antipsychotics	H7T	ANTIPSYCHOTIC,ATYPICAL,DOPAMINE,SEROTONIN ANTAGNST	RISPERIDONE	RISPERIDONE
Antipsychotics	H7T	ANTIPSYCHOTIC,ATYPICAL,DOPAMINE,SEROTONIN ANTAGNST	RISPERIDONE	RISPERIDONE ODT
Antipsychotics	H7T	ANTIPSYCHOTIC,ATYPICAL,DOPAMINE,SEROTONIN ANTAGNST	RISPERIDONE MICROSPHERES	RISPERDAL CONSTA
Antipsychotics	H7T	ANTIPSYCHOTIC,ATYPICAL,DOPAMINE,SEROTONIN ANTAGNST	ZIPRASIDONE HCL	GEODON
Antipsychotics	H7T	ANTIPSYCHOTIC,ATYPICAL,DOPAMINE,SEROTONIN ANTAGNST	ZIPRASIDONE HCL	ZIPRASIDONE HCL
Antipsychotics	H7T	ANTIPSYCHOTIC,ATYPICAL,DOPAMINE,SEROTONIN ANTAGNST	ZIPRASIDONE MESYLATE	GEODON
Antipsychotics	H7T	ANTIPSYCHOTIC,ATYPICAL,DOPAMINE,SEROTONIN ANTAGNST	ZIPRASIDONE MESYLATE	ZIPRASIDONE MESYLATE
Antipsychotics	H7U	ANTIPSYCHOTICS, DOPAMINE AND SEROTONIN ANTAGONISTS	LOXAPINE	ADASUVE
Antipsychotics	H7U	ANTIPSYCHOTICS, DOPAMINE AND SEROTONIN ANTAGONISTS	LOXAPINE SUCCINATE	LOXAPINE
Antipsychotics	H7U	ANTIPSYCHOTICS, DOPAMINE AND SEROTONIN ANTAGONISTS	LOXAPINE SUCCINATE	LOXITANE
Antipsychotics	H7X	ANTIPSYCHOTICS, ATYP, D2 PARTIAL AGONIST/5HT MIXED	ARIPIPRAZOLE	ABILIFY
Antipsychotics	H7X	ANTIPSYCHOTICS, ATYP, D2 PARTIAL AGONIST/5HT MIXED	ARIPIPRAZOLE	ABILIFY DISCMELT
Antipsychotics	H7X	ANTIPSYCHOTICS, ATYP, D2 PARTIAL AGONIST/5HT MIXED	ARIPIPRAZOLE	ABILIFY MAINTENA
Antipsychotics	H7X	ANTIPSYCHOTICS, ATYP, D2 PARTIAL AGONIST/5HT MIXED	ARIPIPRAZOLE	ABILIFY MYCITE
Antipsychotics	H7X	ANTIPSYCHOTICS, ATYP, D2 PARTIAL AGONIST/5HT MIXED	ARIPIPRAZOLE	ARIPIPRAZOLE
Antipsychotics	H7X	ANTIPSYCHOTICS, ATYP, D2 PARTIAL AGONIST/5HT MIXED	ARIPIPRAZOLE	ARIPIPRAZOLE ODT
Antipsychotics	H7X	ANTIPSYCHOTICS, ATYP, D2 PARTIAL AGONIST/5HT MIXED	ARIPIPRAZOLE LAUROXIL	ARISTADA
Antipsychotics	H7X	ANTIPSYCHOTICS, ATYP, D2 PARTIAL AGONIST/5HT MIXED	ARIPIPRAZOLE LAUROXIL, SUBMICRONIZED	ARISTADA INITIO
Antipsychotics	H7X	ANTIPSYCHOTICS, ATYP, D2 PARTIAL AGONIST/5HT MIXED	BREXPIPRAZOLE	REXULTI
Antipsychotics	H7Z	SSRI-ANTIPSYCH, ATYPICAL,DOPAMINE,SEROTONIN ANTAG	OLANZAPINE/FLUOXETINE HCL	OLANZAPINE-FLUOXETINE HCL
Antipsychotics	H7Z	SSRI-ANTIPSYCH, ATYPICAL,DOPAMINE,SEROTONIN ANTAG	OLANZAPINE/FLUOXETINE HCL	SYMBYAX
Antipsychotics	H8W	ANTIPSYCHOTIC-ATYPICAL,D3/D2 PARTIAL AG-5HT MIXED	CARIPRAZINE HCL	VRAYLAR
Antipsychotics	H8Y	SELECTIVE SEROTONIN 5-HT2A INVERSE AGONISTS (SSIA)	PIMAVANSERIN TARTRATE	NUPLAZID
Barbiturates	H2D	BARBITURATES	AMOBARBITAL SODIUM	AMYTAL SODIUM
Barbiturates	H2D	BARBITURATES	BUTABARBITAL SODIUM	BUTISOL SODIUM
Barbiturates	H2D	BARBITURATES	PENTOBARBITAL SODIUM	NEMBUTAL SODIUM
Barbiturates	H2D	BARBITURATES	PENTOBARBITAL SODIUM	PENTOBARBITAL SODIUM
Barbiturates	H2D	BARBITURATES	PHENOBARBITAL	PHENOBARBITAL
Barbiturates	H2D	BARBITURATES	PHENOBARBITAL SODIUM	PHENOBARBITAL SODIUM
Barbiturates	H2D	BARBITURATES	PHENOBARBITAL SODIUM IN 0.9 % SODIUM CHLORIDE	PHENOBARBITAL-0.9% NACL
Barbiturates	H2D	BARBITURATES	PHENOBARBITAL SODIUM IN 0.9 % SODIUM CHLORIDE	PHENOBARBITAL-NS
Barbiturates	H2D	BARBITURATES	SECOBARBITAL SODIUM	SECONAL SODIUM
Benzodiazepines	H20	ANTI-ANXIETY - BENZODIAZEPINES	ALPRAZOLAM	ALPRAZOLAM
Benzodiazepines	H20	ANTI-ANXIETY - BENZODIAZEPINES	ALPRAZOLAM	ALPRAZOLAM ER
Benzodiazepines	H20	ANTI-ANXIETY - BENZODIAZEPINES	ALPRAZOLAM	ALPRAZOLAM INTENSOL
Benzodiazepines	H20	ANTI-ANXIETY - BENZODIAZEPINES	ALPRAZOLAM	ALPRAZOLAM ODT
Benzodiazepines	H20	ANTI-ANXIETY - BENZODIAZEPINES	ALPRAZOLAM	ALPRAZOLAM XR
Benzodiazepines	H20	ANTI-ANXIETY - BENZODIAZEPINES	ALPRAZOLAM	XANAX
Benzodiazepines	H20	ANTI-ANXIETY - BENZODIAZEPINES	ALPRAZOLAM	XANAX XR
Benzodiazepines	H20	ANTI-ANXIETY - BENZODIAZEPINES	CHLORDIAZEPOXIDE HCL	CHLORDIAZEPOXIDE HCL
Benzodiazepines	H20	ANTI-ANXIETY - BENZODIAZEPINES	CLORAZEPATE DIPOTASSIUM	CLORAZEPATE DIPOTASSIUM
Benzodiazepines	H20	ANTI-ANXIETY - BENZODIAZEPINES	CLORAZEPATE DIPOTASSIUM	TRANXENE T-TAB
Benzodiazepines	H20	ANTI-ANXIETY - BENZODIAZEPINES	DIAZEPAM	DIAZEPAM
Benzodiazepines	H20	ANTI-ANXIETY - BENZODIAZEPINES	DIAZEPAM	VALIUM
Benzodiazepines	H20	ANTI-ANXIETY - BENZODIAZEPINES	LORAZEPAM	ATIVAN
Benzodiazepines	H20	ANTI-ANXIETY - BENZODIAZEPINES	LORAZEPAM	LORAZEPAM
Benzodiazepines	H20	ANTI-ANXIETY - BENZODIAZEPINES	LORAZEPAM	LORAZEPAM INTENSOL
Benzodiazepines	H20	ANTI-ANXIETY - BENZODIAZEPINES	OXAZEPAM	OXAZEPAM
Benzodiazepines	H21	SEDATIVE-HYPNOTICS - BENZODIAZEPINES	ESTAZOLAM	ESTAZOLAM
Benzodiazepines	H21	SEDATIVE-HYPNOTICS - BENZODIAZEPINES	FLURAZEPAM HCL	FLURAZEPAM HCL
Benzodiazepines	H21	SEDATIVE-HYPNOTICS - BENZODIAZEPINES	LORAZEPAM	ATIVAN
Benzodiazepines	H21	SEDATIVE-HYPNOTICS - BENZODIAZEPINES	LORAZEPAM	LORAZEPAM
Benzodiazepines	H21	SEDATIVE-HYPNOTICS - BENZODIAZEPINES	LORAZEPAM IN 0.9 % SODIUM CHLORIDE	LORAZEPAM-0.9% NACL
Benzodiazepines	H21	SEDATIVE-HYPNOTICS - BENZODIAZEPINES	LORAZEPAM IN 0.9 % SODIUM CHLORIDE	LORAZEPAM-NS
Benzodiazepines	H21	SEDATIVE-HYPNOTICS - BENZODIAZEPINES	LORAZEPAM IN 5 % DEXTROSE AND WATER	LORAZEPAM-D5W
Benzodiazepines	H21	SEDATIVE-HYPNOTICS - BENZODIAZEPINES	MIDAZOLAM HCL	MIDAZOLAM HCL
Benzodiazepines	H21	SEDATIVE-HYPNOTICS - BENZODIAZEPINES	QUAZEPAM	DORAL
Benzodiazepines	H21	SEDATIVE-HYPNOTICS - BENZODIAZEPINES	QUAZEPAM	QUAZEPAM
Benzodiazepines	H21	SEDATIVE-HYPNOTICS - BENZODIAZEPINES	TEMAZEPAM	RESTORIL
Benzodiazepines	H21	SEDATIVE-HYPNOTICS - BENZODIAZEPINES	TEMAZEPAM	TEMAZEPAM
Benzodiazepines	H21	SEDATIVE-HYPNOTICS - BENZODIAZEPINES	TRIAZOLAM	HALCION
Benzodiazepines	H21	SEDATIVE-HYPNOTICS - BENZODIAZEPINES	TRIAZOLAM	TRIAZOLAM
Benzodiazepines	H22	GENERAL ANESTHETICS,INJECTABLE-BENZODIAZEPINE TYPE	MIDAZOLAM HCL	MIDAZOLAM HCL
Benzodiazepines	H2C	GENERAL ANESTHETICS,INJECTABLE	MIDAZOLAM HCL	MIDAZOLAM HCL
Benzodiazepines	H2E	SEDATIVE-HYPNOTICS,NON-BARBITURATE	ESTAZOLAM	ESTAZOLAM
Benzodiazepines	H2E	SEDATIVE-HYPNOTICS,NON-BARBITURATE	FLURAZEPAM HCL	FLURAZEPAM HCL
Benzodiazepines	H2E	SEDATIVE-HYPNOTICS,NON-BARBITURATE	QUAZEPAM	DORAL
Benzodiazepines	H2E	SEDATIVE-HYPNOTICS,NON-BARBITURATE	QUAZEPAM	QUAZEPAM
Benzodiazepines	H2E	SEDATIVE-HYPNOTICS,NON-BARBITURATE	TEMAZEPAM	TEMAZEPAM
Benzodiazepines	H2E	SEDATIVE-HYPNOTICS,NON-BARBITURATE	TRIAZOLAM	HALCION
Benzodiazepines	H2E	SEDATIVE-HYPNOTICS,NON-BARBITURATE	TRIAZOLAM	TRIAZOLAM
Benzodiazepines	H2F	ANTI-ANXIETY DRUGS	ALPRAZOLAM	ALPRAZOLAM
Benzodiazepines	H2F	ANTI-ANXIETY DRUGS	ALPRAZOLAM	ALPRAZOLAM ER
Benzodiazepines	H2F	ANTI-ANXIETY DRUGS	ALPRAZOLAM	NIRAVAM
Benzodiazepines	H2F	ANTI-ANXIETY DRUGS	ALPRAZOLAM	XANAX
Benzodiazepines	H2F	ANTI-ANXIETY DRUGS	CHLORDIAZEPOXIDE HCL	CHLORDIAZEPOXIDE HCL
Benzodiazepines	H2F	ANTI-ANXIETY DRUGS	CLORAZEPATE DIPOTASSIUM	CLORAZEPATE DIPOTASSIUM
Benzodiazepines	H2F	ANTI-ANXIETY DRUGS	CLORAZEPATE DIPOTASSIUM	TRANXENE T-TAB
Benzodiazepines	H2F	ANTI-ANXIETY DRUGS	DIAZEPAM	DIAZEPAM
Benzodiazepines	H2F	ANTI-ANXIETY DRUGS	DIAZEPAM	VALIUM
Benzodiazepines	H2F	ANTI-ANXIETY DRUGS	LORAZEPAM	ATIVAN
Benzodiazepines	H2F	ANTI-ANXIETY DRUGS	LORAZEPAM	LORAZEPAM
Benzodiazepines	H2F	ANTI-ANXIETY DRUGS	OXAZEPAM	OXAZEPAM
Benzodiazepines	H4A	ANTICONVULSANT - BENZODIAZEPINE TYPE	CLOBAZAM	CLOBAZAM
Benzodiazepines	H4A	ANTICONVULSANT - BENZODIAZEPINE TYPE	CLOBAZAM	ONFI
Benzodiazepines	H4A	ANTICONVULSANT - BENZODIAZEPINE TYPE	CLOBAZAM	SYMPAZAN
Benzodiazepines	H4A	ANTICONVULSANT - BENZODIAZEPINE TYPE	CLONAZEPAM	CLONAZEPAM
Benzodiazepines	H4A	ANTICONVULSANT - BENZODIAZEPINE TYPE	CLONAZEPAM	KLONOPIN
Benzodiazepines	H4A	ANTICONVULSANT - BENZODIAZEPINE TYPE	DIAZEPAM	DIASTAT
Benzodiazepines	H4A	ANTICONVULSANT - BENZODIAZEPINE TYPE	DIAZEPAM	DIASTAT ACUDIAL
Benzodiazepines	H4A	ANTICONVULSANT - BENZODIAZEPINE TYPE	DIAZEPAM	DIAZEPAM
Benzodiazepines	H4A	ANTICONVULSANT - BENZODIAZEPINE TYPE	DIAZEPAM	VALTOCO
Benzodiazepines	H4A	ANTICONVULSANT - BENZODIAZEPINE TYPE	MIDAZOLAM	NAYZILAM
Benzodiazepines	H4B	ANTICONVULSANTS	CLONAZEPAM	CLONAZEPAM
Benzodiazepines	H4B	ANTICONVULSANTS	CLONAZEPAM	KLONOPIN
Dementia Meds	H1A	ALZHEIMER'S THERAPY, NMDA RECEPTOR ANTAGONISTS	MEMANTINE HCL	MEMANTINE HCL
Dementia Meds	H1A	ALZHEIMER'S THERAPY, NMDA RECEPTOR ANTAGONISTS	MEMANTINE HCL	MEMANTINE HCL ER
Dementia Meds	H1A	ALZHEIMER'S THERAPY, NMDA RECEPTOR ANTAGONISTS	MEMANTINE HCL	NAMENDA
Dementia Meds	H1A	ALZHEIMER'S THERAPY, NMDA RECEPTOR ANTAGONISTS	MEMANTINE HCL	NAMENDA XR
Dementia Meds	H1C	ALZHEIMER'S THX,NMDA RECEPTOR ANTAG-CHOLINES INHIB	MEMANTINE HCL/DONEPEZIL HCL	NAMZARIC
Dementia Meds	J1B	CHOLINESTERASE INHIBITORS	DONEPEZIL HCL	ARICEPT
Dementia Meds	J1B	CHOLINESTERASE INHIBITORS	DONEPEZIL HCL	ARICEPT ODT
Dementia Meds	J1B	CHOLINESTERASE INHIBITORS	DONEPEZIL HCL	DONEPEZIL HCL
Dementia Meds	J1B	CHOLINESTERASE INHIBITORS	DONEPEZIL HCL	DONEPEZIL HCL ODT
Dementia Meds	J1B	CHOLINESTERASE INHIBITORS	EDROPHONIUM CHLORIDE	ENLON
Dementia Meds	J1B	CHOLINESTERASE INHIBITORS	EDROPHONIUM CHLORIDE/ATROPINE SULFATE	ENLON-PLUS
Dementia Meds	J1B	CHOLINESTERASE INHIBITORS	GALANTAMINE HBR	GALANTAMINE ER
Dementia Meds	J1B	CHOLINESTERASE INHIBITORS	GALANTAMINE HBR	GALANTAMINE HBR
Dementia Meds	J1B	CHOLINESTERASE INHIBITORS	GALANTAMINE HBR	GALANTAMINE HYDROBROMIDE
Dementia Meds	J1B	CHOLINESTERASE INHIBITORS	GALANTAMINE HBR	RAZADYNE
Dementia Meds	J1B	CHOLINESTERASE INHIBITORS	GALANTAMINE HBR	RAZADYNE ER
Dementia Meds	J1B	CHOLINESTERASE INHIBITORS	NEOSTIGMINE BROMIDE	PROSTIGMIN
Dementia Meds	J1B	CHOLINESTERASE INHIBITORS	NEOSTIGMINE METHYLSULFATE	BLOXIVERZ
Dementia Meds	J1B	CHOLINESTERASE INHIBITORS	NEOSTIGMINE METHYLSULFATE	NEOSTIGMINE METHYLSULFATE
Dementia Meds	J1B	CHOLINESTERASE INHIBITORS	NEOSTIGMINE METHYLSULFATE	NEOSTIGMINE-STERILE WATER
Dementia Meds	J1B	CHOLINESTERASE INHIBITORS	PHYSOSTIGMINE SALICYLATE	PHYSOSTIGMINE SALICYLATE
Dementia Meds	J1B	CHOLINESTERASE INHIBITORS	RIVASTIGMINE	EXELON
Dementia Meds	J1B	CHOLINESTERASE INHIBITORS	RIVASTIGMINE	RIVASTIGMINE
Dementia Meds	J1B	CHOLINESTERASE INHIBITORS	RIVASTIGMINE TARTRATE	EXELON
Dementia Meds	J1B	CHOLINESTERASE INHIBITORS	RIVASTIGMINE TARTRATE	RIVASTIGMINE
Hypnotics	H2E	SEDATIVE-HYPNOTICS,NON-BARBITURATE	DOXEPIN HCL	DOXEPIN HCL
Hypnotics	H2E	SEDATIVE-HYPNOTICS,NON-BARBITURATE	DOXEPIN HCL	SILENOR
Hypnotics	H2E	SEDATIVE-HYPNOTICS,NON-BARBITURATE	DOXYLAMINE SUCCINATE	MEDI-SLEEP
Hypnotics	H2E	SEDATIVE-HYPNOTICS,NON-BARBITURATE	DOXYLAMINE SUCCINATE	NIGHTTIME SLEEP-AID
Hypnotics	H2E	SEDATIVE-HYPNOTICS,NON-BARBITURATE	DOXYLAMINE SUCCINATE	SLEEP AID
Hypnotics	H2E	SEDATIVE-HYPNOTICS,NON-BARBITURATE	DOXYLAMINE SUCCINATE	ULTRA SLEEP
Hypnotics	H2E	SEDATIVE-HYPNOTICS,NON-BARBITURATE	DOXYLAMINE SUCCINATE	UNISOM
Hypnotics	H2E	SEDATIVE-HYPNOTICS,NON-BARBITURATE	DOXYLAMINE SUCCINATE	UNISOM SLEEP AID
Hypnotics	H2E	SEDATIVE-HYPNOTICS,NON-BARBITURATE	DOXYLAMINE SUCCINATE	WAL-SOM
Hypnotics	H2E	SEDATIVE-HYPNOTICS,NON-BARBITURATE	ESZOPICLONE	ESZOPICLONE
Hypnotics	H2E	SEDATIVE-HYPNOTICS,NON-BARBITURATE	ESZOPICLONE	LUNESTA
Hypnotics	H2E	SEDATIVE-HYPNOTICS,NON-BARBITURATE	SUVOREXANT	BELSOMRA
Hypnotics	H2E	SEDATIVE-HYPNOTICS,NON-BARBITURATE	ZALEPLON	SONATA
Hypnotics	H2E	SEDATIVE-HYPNOTICS,NON-BARBITURATE	ZALEPLON	ZALEPLON
Hypnotics	H2E	SEDATIVE-HYPNOTICS,NON-BARBITURATE	ZOLPIDEM TARTRATE	AMBIEN
Hypnotics	H2E	SEDATIVE-HYPNOTICS,NON-BARBITURATE	ZOLPIDEM TARTRATE	AMBIEN CR
Hypnotics	H2E	SEDATIVE-HYPNOTICS,NON-BARBITURATE	ZOLPIDEM TARTRATE	EDLUAR
Hypnotics	H2E	SEDATIVE-HYPNOTICS,NON-BARBITURATE	ZOLPIDEM TARTRATE	INTERMEZZO
Hypnotics	H2E	SEDATIVE-HYPNOTICS,NON-BARBITURATE	ZOLPIDEM TARTRATE	ZOLPIDEM TARTRATE
Hypnotics	H2E	SEDATIVE-HYPNOTICS,NON-BARBITURATE	ZOLPIDEM TARTRATE	ZOLPIDEM TARTRATE ER
Hypnotics	H2E	SEDATIVE-HYPNOTICS,NON-BARBITURATE	ZOLPIDEM TARTRATE	ZOLPIMIST
Hypnotics	H2U	TRICYCLIC ANTIDEPRESSANTS,REL.NON-SEL.REUPT-INHIB	DOXEPIN HCL	DOXEPIN HCL
Hypnotics	L3P	ANTIPRURITICS,TOPICAL	DOXEPIN HCL	DOXEPIN HCL
Hypnotics	L3P	ANTIPRURITICS,TOPICAL	DOXEPIN HCL	PRUDOXIN
Hypnotics	L3P	ANTIPRURITICS,TOPICAL	DOXEPIN HCL	ZONALON
Pineal Hormone Agents	H8D	HYPNOTICS, MELATONIN AND HERBAL COMBINATIONS	BROMELAINS/MELATONIN/HERBAL COMPLEX NO.233	MIDNITE PM
Pineal Hormone Agents	H8D	HYPNOTICS, MELATONIN AND HERBAL COMBINATIONS	MELATONIN/5-HTP/VALERIAN/FOLIC ACID/DIETARY COMBINATION 28	HYPNOSOM
Pineal Hormone Agents	H8D	HYPNOTICS, MELATONIN AND HERBAL COMBINATIONS	MELATONIN/BLACK COHOSH ROOT/VALERIAN ROOT EXT/HOPS EXTRACT	ESTROVEN NIGHTTIME
Pineal Hormone Agents	H8D	HYPNOTICS, MELATONIN AND HERBAL COMBINATIONS	MELATONIN/GABA/5-HTP/THEANINE/MAGNESIUM CITRATE,OXIDE/HERBS	SOPORDREN
Pineal Hormone Agents	H8D	HYPNOTICS, MELATONIN AND HERBAL COMBINATIONS	MELATONIN/GENISTEIN/HERBAL COMPLEX NO.233	MIDNITE FOR MENOPAUSE
Pineal Hormone Agents	H8D	HYPNOTICS, MELATONIN AND HERBAL COMBINATIONS	MELATONIN/GENISTEIN/HERBAL COMPLEX NO.233	MIDNITE MENOPAUSE
Pineal Hormone Agents	H8D	HYPNOTICS, MELATONIN AND HERBAL COMBINATIONS	MELATONIN/HERBAL COMPLEX NO.233	MIDNITE
Pineal Hormone Agents	H8D	HYPNOTICS, MELATONIN AND HERBAL COMBINATIONS	MELATONIN/TRYPTOPHAN/VALERIAN/CHAMOMILE/NIACIN/INOSITOL/B6	TOPROPHAN
Pineal Hormone Agents	H8F	HYPNOTICS, MELATONIN COMBINATIONS OTHER	CALCIUM PHOSPHATE/MELATONIN	MELATONIN
Pineal Hormone Agents	P6A	PINEAL HORMONE AGENTS	MELATONIN	MELADOX
Pineal Hormone Agents	P6A	PINEAL HORMONE AGENTS	MELATONIN	MELATIN
Pineal Hormone Agents	P6A	PINEAL HORMONE AGENTS	MELATONIN	MELATONIN
Pineal Hormone Agents	P6A	PINEAL HORMONE AGENTS	MELATONIN	VITAJOY MELATONIN
Pineal Hormone Agents	P6A	PINEAL HORMONE AGENTS	MELATONIN/5-HYDROXYTRYPTOPHAN/TRYPTOPHAN/B6/MAGNESIUM OXIDE	SOMNICIN
Pineal Hormone Agents	P6A	PINEAL HORMONE AGENTS	MELATONIN/CHAMOMILE FLOWER	MELATONIN
Pineal Hormone Agents	P6A	PINEAL HORMONE AGENTS	MELATONIN/CHAMOMILE FLOWER	MELATONIN-CHAMOMILE
Pineal Hormone Agents	P6A	PINEAL HORMONE AGENTS	MELATONIN/GAMMA-AMINOBUTYRIC ACID/HERBAL COMPLEX NO.183	SINTRALYNE-PM
Pineal Hormone Agents	P6A	PINEAL HORMONE AGENTS	MELATONIN/GAMMA-AMINOBUTYRIC ACID/VALERIAN	MEDI-DOZE
Pineal Hormone Agents	P6A	PINEAL HORMONE AGENTS	MELATONIN/HERBAL COMPLEX NO.184	MELATONIN + L-THEANINE
Pineal Hormone Agents	P6A	PINEAL HORMONE AGENTS	MELATONIN/HERBAL COMPLEX NO.184	SLEEP
Pineal Hormone Agents	P6A	PINEAL HORMONE AGENTS	MELATONIN/LEMON BALM LEAF EXTRACT	MELATONIN-LEMON BALM
Pineal Hormone Agents	P6A	PINEAL HORMONE AGENTS	MELATONIN/PYRIDOXAL PHOSPHATE	MELATONIN WITH VITAMIN B-6
Pineal Hormone Agents	P6A	PINEAL HORMONE AGENTS	MELATONIN/PYRIDOXINE	MELATONIN
Pineal Hormone Agents	P6A	PINEAL HORMONE AGENTS	MELATONIN/PYRIDOXINE HCL (VIT B6)	MELATONEX
Pineal Hormone Agents	P6A	PINEAL HORMONE AGENTS	MELATONIN/PYRIDOXINE HCL (VIT B6)	MELATONIN
Pineal Hormone Agents	P6A	PINEAL HORMONE AGENTS	MELATONIN/PYRIDOXINE HCL (VIT B6)	MELATONIN-B6
Pineal Hormone Agents	P6A	PINEAL HORMONE AGENTS	MELATONIN/PYRIDOXINE HCL (VIT B6)	MELATONIN-VITAMIN B6
Pineal Hormone Agents	P6A	PINEAL HORMONE AGENTS	MELATONIN/TRYPTOPHAN	RESTONE
Pineal Hormone Agents	P6A	PINEAL HORMONE AGENTS	MELATONIN/TRYPTOPHAN	WRESTONE
Mood Stabilizers	H0D	POSTHERPETIC NEURALGIA AGENTS	GABAPENTIN	GRALISE
Mood Stabilizers	H2M	BIPOLAR DISORDER DRUGS	CARBAMAZEPINE	EQUETRO
Mood Stabilizers	H2M	BIPOLAR DISORDER DRUGS	LITHIUM CARBONATE	LITHIUM CARBONATE
Mood Stabilizers	H2M	BIPOLAR DISORDER DRUGS	LITHIUM CARBONATE	LITHIUM CARBONATE ER
Mood Stabilizers	H2M	BIPOLAR DISORDER DRUGS	LITHIUM CARBONATE	LITHOBID
Mood Stabilizers	H2M	BIPOLAR DISORDER DRUGS	LITHIUM CITRATE	LITHIUM
Mood Stabilizers	H4B	ANTICONVULSANTS	CARBAMAZEPINE	CARBAMAZEPINE
Mood Stabilizers	H4B	ANTICONVULSANTS	CARBAMAZEPINE	CARBAMAZEPINE ER
Mood Stabilizers	H4B	ANTICONVULSANTS	CARBAMAZEPINE	CARBATROL
Mood Stabilizers	H4B	ANTICONVULSANTS	CARBAMAZEPINE	EPITOL
Mood Stabilizers	H4B	ANTICONVULSANTS	CARBAMAZEPINE	TEGRETOL
Mood Stabilizers	H4B	ANTICONVULSANTS	CARBAMAZEPINE	TEGRETOL XR
Mood Stabilizers	H4B	ANTICONVULSANTS	DIVALPROEX SODIUM	DEPAKOTE
Mood Stabilizers	H4B	ANTICONVULSANTS	DIVALPROEX SODIUM	DEPAKOTE ER
Mood Stabilizers	H4B	ANTICONVULSANTS	DIVALPROEX SODIUM	DEPAKOTE SPRINKLE
Mood Stabilizers	H4B	ANTICONVULSANTS	DIVALPROEX SODIUM	DIVALPROEX SODIUM
Mood Stabilizers	H4B	ANTICONVULSANTS	DIVALPROEX SODIUM	DIVALPROEX SODIUM ER
Mood Stabilizers	H4B	ANTICONVULSANTS	GABAPENTIN	GABAPENTIN
Mood Stabilizers	H4B	ANTICONVULSANTS	GABAPENTIN	NEURONTIN
Mood Stabilizers	H4B	ANTICONVULSANTS	GABAPENTIN/LIDOCAINE	GABACAINE
Mood Stabilizers	H4B	ANTICONVULSANTS	GABAPENTIN/LIDOCAINE	PENTICAN
Mood Stabilizers	H4B	ANTICONVULSANTS	LAMOTRIGINE	LAMICTAL
Mood Stabilizers	H4B	ANTICONVULSANTS	LAMOTRIGINE	LAMICTAL (BLUE)
Mood Stabilizers	H4B	ANTICONVULSANTS	LAMOTRIGINE	LAMICTAL (GREEN)
Mood Stabilizers	H4B	ANTICONVULSANTS	LAMOTRIGINE	LAMICTAL (ORANGE)
Mood Stabilizers	H4B	ANTICONVULSANTS	LAMOTRIGINE	LAMICTAL ODT
Mood Stabilizers	H4B	ANTICONVULSANTS	LAMOTRIGINE	LAMICTAL ODT (BLUE)
Mood Stabilizers	H4B	ANTICONVULSANTS	LAMOTRIGINE	LAMICTAL ODT (GREEN)
Mood Stabilizers	H4B	ANTICONVULSANTS	LAMOTRIGINE	LAMICTAL ODT (ORANGE)
Mood Stabilizers	H4B	ANTICONVULSANTS	LAMOTRIGINE	LAMICTAL XR
Mood Stabilizers	H4B	ANTICONVULSANTS	LAMOTRIGINE	LAMICTAL XR (BLUE)
Mood Stabilizers	H4B	ANTICONVULSANTS	LAMOTRIGINE	LAMICTAL XR (GREEN)
Mood Stabilizers	H4B	ANTICONVULSANTS	LAMOTRIGINE	LAMICTAL XR (ORANGE)
Mood Stabilizers	H4B	ANTICONVULSANTS	LAMOTRIGINE	LAMOTRIGINE
Mood Stabilizers	H4B	ANTICONVULSANTS	LAMOTRIGINE	LAMOTRIGINE (BLUE)
Mood Stabilizers	H4B	ANTICONVULSANTS	LAMOTRIGINE	LAMOTRIGINE (GREEN)
Mood Stabilizers	H4B	ANTICONVULSANTS	LAMOTRIGINE	LAMOTRIGINE (ORANGE)
Mood Stabilizers	H4B	ANTICONVULSANTS	LAMOTRIGINE	LAMOTRIGINE ER
Mood Stabilizers	H4B	ANTICONVULSANTS	LAMOTRIGINE	LAMOTRIGINE ODT
Mood Stabilizers	H4B	ANTICONVULSANTS	LAMOTRIGINE	LAMOTRIGINE ODT (BLUE)
Mood Stabilizers	H4B	ANTICONVULSANTS	LAMOTRIGINE	LAMOTRIGINE ODT (GREEN)
Mood Stabilizers	H4B	ANTICONVULSANTS	LAMOTRIGINE	LAMOTRIGINE ODT (ORANGE)
Mood Stabilizers	H4B	ANTICONVULSANTS	LAMOTRIGINE	SUBVENITE
Mood Stabilizers	H4B	ANTICONVULSANTS	LAMOTRIGINE	SUBVENITE (BLUE)
Mood Stabilizers	H4B	ANTICONVULSANTS	LAMOTRIGINE	SUBVENITE (GREEN)
Mood Stabilizers	H4B	ANTICONVULSANTS	LAMOTRIGINE	SUBVENITE (ORANGE)
Mood Stabilizers	H4B	ANTICONVULSANTS	OXCARBAZEPINE	OXCARBAZEPINE
Mood Stabilizers	H4B	ANTICONVULSANTS	OXCARBAZEPINE	OXTELLAR XR
Mood Stabilizers	H4B	ANTICONVULSANTS	OXCARBAZEPINE	TRILEPTAL
Mood Stabilizers	H4B	ANTICONVULSANTS	TOPIRAMATE	QUDEXY XR
Mood Stabilizers	H4B	ANTICONVULSANTS	TOPIRAMATE	TOPAMAX
Mood Stabilizers	H4B	ANTICONVULSANTS	TOPIRAMATE	TOPIRAGEN
Mood Stabilizers	H4B	ANTICONVULSANTS	TOPIRAMATE	TOPIRAMATE
Mood Stabilizers	H4B	ANTICONVULSANTS	TOPIRAMATE	TOPIRAMATE ER
Mood Stabilizers	H4B	ANTICONVULSANTS	TOPIRAMATE	TROKENDI XR
Mood Stabilizers	H4B	ANTICONVULSANTS	VALPROIC ACID	DEPAKENE
Mood Stabilizers	H4B	ANTICONVULSANTS	VALPROIC ACID	STAVZOR
Mood Stabilizers	H4B	ANTICONVULSANTS	VALPROIC ACID	VALPROIC ACID
Mood Stabilizers	L9A	TOPICAL AGENTS,MISCELLANEOUS	GABAPENTIN	NEURAPTINE
Narcolepsy Meds	H1G	NARCOLEPSY TX-H3-RECEPT.ANTAGONIST/INVERSE AGONIST	PITOLISANT HCL	WAKIX
Narcolepsy Meds	H8Q	NARCOLEPSY AND SLEEP DISORDER THERAPY AGENTS	ARMODAFINIL	ARMODAFINIL
Narcolepsy Meds	H8Q	NARCOLEPSY AND SLEEP DISORDER THERAPY AGENTS	ARMODAFINIL	NUVIGIL
Narcolepsy Meds	H8Q	NARCOLEPSY AND SLEEP DISORDER THERAPY AGENTS	MODAFINIL	MODAFINIL
Narcolepsy Meds	H8Q	NARCOLEPSY AND SLEEP DISORDER THERAPY AGENTS	MODAFINIL	PROVIGIL
Narcolepsy Meds	H8Q	NARCOLEPSY AND SLEEP DISORDER THERAPY AGENTS	SOLRIAMFETOL HCL	SUNOSI
Narcotic Antagonist	H3T	OPIOID ANTAGONISTS	NALOXONE HCL	EVZIO
Narcotic Antagonist	H3T	OPIOID ANTAGONISTS	NALOXONE HCL	NALOXONE HCL
Narcotic Antagonist	H3T	OPIOID ANTAGONISTS	NALOXONE HCL	NARCAN
Non Stimulant ADHD Med	H7Y	TX FOR ATTENTION DEFICIT-HYPERACT.(ADHD), NRI-TYPE	ATOMOXETINE HCL	ATOMOXETINE HCL
Non Stimulant ADHD Med	H7Y	TX FOR ATTENTION DEFICIT-HYPERACT.(ADHD), NRI-TYPE	ATOMOXETINE HCL	STRATTERA
Opiates	H3A	ANALGESICS, NARCOTICS	CODEINE SULFATE	CODEINE SULFATE
Opiates	H3A	ANALGESICS, NARCOTICS	FENTANYL	FENTANYL
Opiates	H3A	ANALGESICS, NARCOTICS	FENTANYL CITRATE	ACTIQ
Opiates	H3A	ANALGESICS, NARCOTICS	FENTANYL CITRATE	FENTANYL CITRATE
Opiates	H3A	ANALGESICS, NARCOTICS	FENTANYL CITRATE	FENTORA
Opiates	H3A	ANALGESICS, NARCOTICS	FENTANYL CITRATE	LAZANDA
Opiates	H3A	ANALGESICS, NARCOTICS	FENTANYL CITRATE/PF	FENTANYL CITRATE
Opiates	H3A	ANALGESICS, NARCOTICS	HYDROCODONE BITARTRATE	ZOHYDRO ER
Opiates	H3A	ANALGESICS, NARCOTICS	HYDROMORPHONE HCL	DILAUDID
Opiates	H3A	ANALGESICS, NARCOTICS	HYDROMORPHONE HCL	HYDROMORPHONE HCL
Opiates	H3A	ANALGESICS, NARCOTICS	HYDROMORPHONE HCL/PF	DILAUDID
Opiates	H3A	ANALGESICS, NARCOTICS	HYDROMORPHONE HCL/PF	DILAUDID-HP
Opiates	H3A	ANALGESICS, NARCOTICS	LEVORPHANOL TARTRATE	LEVORPHANOL TARTRATE
Opiates	H3A	ANALGESICS, NARCOTICS	MEPERIDINE HCL	MEPERIDINE HCL
Opiates	H3A	ANALGESICS, NARCOTICS	METHADONE HCL	METHADONE HCL
Opiates	H3A	ANALGESICS, NARCOTICS	METHADONE HCL	METHADOSE
Opiates	H3A	ANALGESICS, NARCOTICS	MORPHINE SULFATE	AVINZA
Opiates	H3A	ANALGESICS, NARCOTICS	MORPHINE SULFATE	KADIAN
Opiates	H3A	ANALGESICS, NARCOTICS	MORPHINE SULFATE	MORPHINE SULFATE
Opiates	H3A	ANALGESICS, NARCOTICS	MORPHINE SULFATE	MORPHINE SULFATE ER
Opiates	H3A	ANALGESICS, NARCOTICS	OXYCODONE HCL	OXYCODONE HCL
Opiates	H3A	ANALGESICS, NARCOTICS	OXYCODONE HCL	OXYCONTIN
Opiates	H3A	ANALGESICS, NARCOTICS	OXYCODONE HCL	ROXICODONE
Opiates	H3A	ANALGESICS, NARCOTICS	OXYMORPHONE HCL	OPANA
Opiates	H3A	ANALGESICS, NARCOTICS	OXYMORPHONE HCL	OPANA ER
Opiates	H3A	ANALGESICS, NARCOTICS	TAPENTADOL HCL	NUCYNTA
Opiates	H3A	ANALGESICS, NARCOTICS	TRAMADOL HCL	CONZIP
Opiates	H3A	ANALGESICS, NARCOTICS	TRAMADOL HCL	TRAMADOL HCL
Opiates	H3A	ANALGESICS, NARCOTICS	TRAMADOL HCL	TRAMADOL HCL ER
Opiates	H3A	ANALGESICS, NARCOTICS	TRAMADOL HCL	ULTRAM
Opiates	H3A	ANALGESICS, NARCOTICS	TRAMADOL HCL	ULTRAM ER
Opiates	H3A	OPIOID ANALGESICS	BUPRENORPHINE	BUPRENORPHINE
Opiates	H3A	OPIOID ANALGESICS	BUPRENORPHINE	BUTRANS
Opiates	H3A	OPIOID ANALGESICS	BUTORPHANOL TARTRATE	BUTORPHANOL TARTRATE
Opiates	H3A	OPIOID ANALGESICS	CODEINE SULFATE	CODEINE SULFATE
Opiates	H3A	OPIOID ANALGESICS	FENTANYL	DURAGESIC
Opiates	H3A	OPIOID ANALGESICS	FENTANYL	FENTANYL
Opiates	H3A	OPIOID ANALGESICS	FENTANYL	SUBSYS
Opiates	H3A	OPIOID ANALGESICS	FENTANYL CITRATE	ABSTRAL
Opiates	H3A	OPIOID ANALGESICS	FENTANYL CITRATE	ACTIQ
Opiates	H3A	OPIOID ANALGESICS	FENTANYL CITRATE	FENTANYL CITRATE
Opiates	H3A	OPIOID ANALGESICS	FENTANYL CITRATE	FENTORA
Opiates	H3A	OPIOID ANALGESICS	FENTANYL CITRATE	LAZANDA
Opiates	H3A	OPIOID ANALGESICS	FENTANYL CITRATE/PF	FENTANYL CITRATE
Opiates	H3A	OPIOID ANALGESICS	FENTANYL CITRATE/PF	FENTANYL CITRATE-NS
Opiates	H3A	OPIOID ANALGESICS	FENTANYL CITRATE/PF	FENTANYL CITRATE-WATER
Opiates	H3A	OPIOID ANALGESICS	HYDROCODONE BITARTRATE	HYDROCODONE BITARTRATE ER
Opiates	H3A	OPIOID ANALGESICS	HYDROCODONE BITARTRATE	HYSINGLA ER
Opiates	H3A	OPIOID ANALGESICS	HYDROCODONE BITARTRATE	ZOHYDRO ER
Opiates	H3A	OPIOID ANALGESICS	HYDROMORPHONE HCL	DILAUDID
Opiates	H3A	OPIOID ANALGESICS	HYDROMORPHONE HCL	EXALGO
Opiates	H3A	OPIOID ANALGESICS	HYDROMORPHONE HCL	HYDROMORPHONE ER
Opiates	H3A	OPIOID ANALGESICS	HYDROMORPHONE HCL	HYDROMORPHONE HCL
Opiates	H3A	OPIOID ANALGESICS	HYDROMORPHONE HCL IN STERILE WATER/PF	HYDROMORPHONE HCL-WATER
Opiates	H3A	OPIOID ANALGESICS	HYDROMORPHONE HCL/PF	DILAUDID
Opiates	H3A	OPIOID ANALGESICS	HYDROMORPHONE HCL/PF	DILAUDID-HP
Opiates	H3A	OPIOID ANALGESICS	HYDROMORPHONE HCL/PF	HYDROMORPHONE HCL
Opiates	H3A	OPIOID ANALGESICS	LEVORPHANOL TARTRATE	LEVORPHANOL TARTRATE
Opiates	H3A	OPIOID ANALGESICS	MEPERIDINE HCL	DEMEROL
Opiates	H3A	OPIOID ANALGESICS	MEPERIDINE HCL	MEPERIDINE HCL
Opiates	H3A	OPIOID ANALGESICS	MEPERIDINE HCL/PF	DEMEROL
Opiates	H3A	OPIOID ANALGESICS	MEPERIDINE HCL/PF	MEPERIDINE HCL
Opiates	H3A	OPIOID ANALGESICS	METHADONE HCL	DISKETS
Opiates	H3A	OPIOID ANALGESICS	METHADONE HCL	DOLOPHINE HCL
Opiates	H3A	OPIOID ANALGESICS	METHADONE HCL	METHADONE HCL
Opiates	H3A	OPIOID ANALGESICS	METHADONE HCL	METHADONE INTENSOL
Opiates	H3A	OPIOID ANALGESICS	METHADONE HCL	METHADOSE
Opiates	H3A	OPIOID ANALGESICS	MORPHINE SULFATE	ARYMO ER
Opiates	H3A	OPIOID ANALGESICS	MORPHINE SULFATE	KADIAN
Opiates	H3A	OPIOID ANALGESICS	MORPHINE SULFATE	MORPHABOND ER
Opiates	H3A	OPIOID ANALGESICS	MORPHINE SULFATE	MORPHINE SULFATE
Opiates	H3A	OPIOID ANALGESICS	MORPHINE SULFATE	MORPHINE SULFATE CR
Opiates	H3A	OPIOID ANALGESICS	MORPHINE SULFATE	MORPHINE SULFATE ER
Opiates	H3A	OPIOID ANALGESICS	MORPHINE SULFATE	MS CONTIN
Opiates	H3A	OPIOID ANALGESICS	MORPHINE SULFATE/DEXTROSE 5%-WATER/PF	MORPHINE SULFATE-D5W
Opiates	H3A	OPIOID ANALGESICS	MORPHINE SULFATE/PF	ASTRAMORPH-PF
Opiates	H3A	OPIOID ANALGESICS	MORPHINE SULFATE/PF	DURAMORPH
Opiates	H3A	OPIOID ANALGESICS	MORPHINE SULFATE/PF	INFUMORPH
Opiates	H3A	OPIOID ANALGESICS	MORPHINE SULFATE/PF	MITIGO
Opiates	H3A	OPIOID ANALGESICS	MORPHINE SULFATE/PF	MORPHINE SULFATE
Opiates	H3A	OPIOID ANALGESICS	NALBUPHINE HCL	NALBUPHINE HCL
Opiates	H3A	OPIOID ANALGESICS	OPIUM/BELLADONNA ALKALOIDS	BELLADONNA-OPIUM
Opiates	H3A	OPIOID ANALGESICS	OXYCODONE HCL	OXAYDO
Opiates	H3A	OPIOID ANALGESICS	OXYCODONE HCL	OXECTA
Opiates	H3A	OPIOID ANALGESICS	OXYCODONE HCL	OXYCODONE HCL
Opiates	H3A	OPIOID ANALGESICS	OXYCODONE HCL	OXYCODONE HCL ER
Opiates	H3A	OPIOID ANALGESICS	OXYCODONE HCL	OXYCONTIN
Opiates	H3A	OPIOID ANALGESICS	OXYCODONE HCL	ROXICODONE
Opiates	H3A	OPIOID ANALGESICS	OXYCODONE HCL	ROXYBOND
Opiates	H3A	OPIOID ANALGESICS	OXYCODONE MYRISTATE	XTAMPZA ER
Opiates	H3A	OPIOID ANALGESICS	OXYMORPHONE HCL	OPANA
Opiates	H3A	OPIOID ANALGESICS	OXYMORPHONE HCL	OPANA ER
Opiates	H3A	OPIOID ANALGESICS	OXYMORPHONE HCL	OXYMORPHONE HCL
Opiates	H3A	OPIOID ANALGESICS	OXYMORPHONE HCL	OXYMORPHONE HCL ER
Opiates	H3A	OPIOID ANALGESICS	PENTAZOCINE LACTATE	TALWIN
Opiates	H3A	OPIOID ANALGESICS	SUFENTANIL CITRATE	DSUVIA
Opiates	H3A	OPIOID ANALGESICS	TAPENTADOL HCL	NUCYNTA
Opiates	H3A	OPIOID ANALGESICS	TAPENTADOL HCL	NUCYNTA ER
Opiates	H3A	OPIOID ANALGESICS	TRAMADOL HCL	CONZIP
Opiates	H3A	OPIOID ANALGESICS	TRAMADOL HCL	QDOLO
Opiates	H3A	OPIOID ANALGESICS	TRAMADOL HCL	TRAMADOL HCL
Opiates	H3A	OPIOID ANALGESICS	TRAMADOL HCL	TRAMADOL HCL ER
Opiates	H3A	OPIOID ANALGESICS	TRAMADOL HCL	ULTRAM
Opiates	H3A	OPIOID ANALGESICS	TRAMADOL HCL	ULTRAM ER
Opiates	H3H	ANALGESICS NARCOTIC, ANESTHETIC ADJUNCT AGENTS	SUFENTANIL CITRATE	SUFENTANIL CITRATE
Opiates	H3H	OPIOID ANALGESIC, ANESTHETIC ADJUNCT AGENTS	ALFENTANIL HCL	ALFENTANIL HCL
Opiates	H3H	OPIOID ANALGESIC, ANESTHETIC ADJUNCT AGENTS	FENTANYL CITRATE/PF	FENTANYL CITRATE
Opiates	H3H	OPIOID ANALGESIC, ANESTHETIC ADJUNCT AGENTS	FENTANYL CITRATE/PF	FENTANYL CITRATE-STERILE WAT
Opiates	H3H	OPIOID ANALGESIC, ANESTHETIC ADJUNCT AGENTS	REMIFENTANIL HCL	REMIFENTANIL HCL
Opiates	H3H	OPIOID ANALGESIC, ANESTHETIC ADJUNCT AGENTS	REMIFENTANIL HCL	ULTIVA
Opiates	H3H	OPIOID ANALGESIC, ANESTHETIC ADJUNCT AGENTS	SUFENTANIL CITRATE	SUFENTANIL CITRATE
Opiates	H3N	ANALGESICS, NARCOTIC AGONIST AND NSAID COMBINATION	HYDROCODONE/IBUPROFEN	HYDROCODONE-IBUPROFEN
Opiates	H3N	ANALGESICS, NARCOTIC AGONIST AND NSAID COMBINATION	HYDROCODONE/IBUPROFEN	REPREXAIN
Opiates	H3N	ANALGESICS, NARCOTIC AGONIST AND NSAID COMBINATION	HYDROCODONE/IBUPROFEN	VICOPROFEN
Opiates	H3N	ANALGESICS, NARCOTIC AGONIST AND NSAID COMBINATION	IBUPROFEN/OXYCODONE HCL	OXYCODONE HCL-IBUPROFEN
Opiates	H3N	OPIOID ANALGESIC AND NSAID COMBINATION	HYDROCODONE/IBUPROFEN	HYDROCODONE-IBUPROFEN
Opiates	H3N	OPIOID ANALGESIC AND NSAID COMBINATION	HYDROCODONE/IBUPROFEN	IBUDONE
Opiates	H3N	OPIOID ANALGESIC AND NSAID COMBINATION	HYDROCODONE/IBUPROFEN	REPREXAIN
Opiates	H3N	OPIOID ANALGESIC AND NSAID COMBINATION	HYDROCODONE/IBUPROFEN	VICOPROFEN
Opiates	H3N	OPIOID ANALGESIC AND NSAID COMBINATION	HYDROCODONE/IBUPROFEN	XYLON 10
Opiates	H3N	OPIOID ANALGESIC AND NSAID COMBINATION	IBUPROFEN/OXYCODONE HCL	OXYCODONE HCL-IBUPROFEN
Opiates	H3U	NARCOTIC ANALGESIC AND NON-SALICYLATE ANALGESIC	ACETAMINOPHEN WITH CODEINE PHOSPHATE	ACETAMINOPHEN-CODEINE
Opiates	H3U	NARCOTIC ANALGESIC AND NON-SALICYLATE ANALGESIC	HYDROCODONE BITARTRATE/ACETAMINOPHEN	HYCET
Opiates	H3U	NARCOTIC ANALGESIC AND NON-SALICYLATE ANALGESIC	HYDROCODONE BITARTRATE/ACETAMINOPHEN	HYDROCODONE-ACETAMINOPHEN
Opiates	H3U	NARCOTIC ANALGESIC AND NON-SALICYLATE ANALGESIC	HYDROCODONE BITARTRATE/ACETAMINOPHEN	LORCET
Opiates	H3U	NARCOTIC ANALGESIC AND NON-SALICYLATE ANALGESIC	HYDROCODONE BITARTRATE/ACETAMINOPHEN	LORCET 10-650
Opiates	H3U	NARCOTIC ANALGESIC AND NON-SALICYLATE ANALGESIC	HYDROCODONE BITARTRATE/ACETAMINOPHEN	LORCET HD
Opiates	H3U	NARCOTIC ANALGESIC AND NON-SALICYLATE ANALGESIC	HYDROCODONE BITARTRATE/ACETAMINOPHEN	LORCET PLUS
Opiates	H3U	NARCOTIC ANALGESIC AND NON-SALICYLATE ANALGESIC	HYDROCODONE BITARTRATE/ACETAMINOPHEN	LORTAB
Opiates	H3U	NARCOTIC ANALGESIC AND NON-SALICYLATE ANALGESIC	HYDROCODONE BITARTRATE/ACETAMINOPHEN	MAXIDONE
Opiates	H3U	NARCOTIC ANALGESIC AND NON-SALICYLATE ANALGESIC	HYDROCODONE BITARTRATE/ACETAMINOPHEN	NORCO
Opiates	H3U	NARCOTIC ANALGESIC AND NON-SALICYLATE ANALGESIC	HYDROCODONE BITARTRATE/ACETAMINOPHEN	XODOL 5-300
Opiates	H3U	NARCOTIC ANALGESIC AND NON-SALICYLATE ANALGESIC	HYDROCODONE BITARTRATE/ACETAMINOPHEN	XODOL 7.5-300
Opiates	H3U	NARCOTIC ANALGESIC AND NON-SALICYLATE ANALGESIC	HYDROCODONE BITARTRATE/ACETAMINOPHEN	ZAMICET
Opiates	H3U	NARCOTIC ANALGESIC AND NON-SALICYLATE ANALGESIC	HYDROCODONE BITARTRATE/ACETAMINOPHEN	ZYDONE
Opiates	H3U	NARCOTIC ANALGESIC AND NON-SALICYLATE ANALGESIC	OXYCODONE HCL/ACETAMINOPHEN	ENDOCET
Opiates	H3U	NARCOTIC ANALGESIC AND NON-SALICYLATE ANALGESIC	OXYCODONE HCL/ACETAMINOPHEN	MAGNACET
Opiates	H3U	NARCOTIC ANALGESIC AND NON-SALICYLATE ANALGESIC	OXYCODONE HCL/ACETAMINOPHEN	OXYCODONE-ACETAMINOPHEN
Opiates	H3U	NARCOTIC ANALGESIC AND NON-SALICYLATE ANALGESIC	OXYCODONE HCL/ACETAMINOPHEN	PERCOCET
Opiates	H3U	NARCOTIC ANALGESIC AND NON-SALICYLATE ANALGESIC	OXYCODONE HCL/ACETAMINOPHEN	ROXICET
Opiates	H3U	NARCOTIC ANALGESIC AND NON-SALICYLATE ANALGESIC	OXYCODONE HCL/ACETAMINOPHEN	XOLOX
Opiates	H3U	NARCOTIC ANALGESIC AND NON-SALICYLATE ANALGESIC	TRAMADOL HCL/ACETAMINOPHEN	TRAMADOL HCL-ACETAMINOPHEN
Opiates	H3U	NARCOTIC ANALGESIC AND NON-SALICYLATE ANALGESIC	TRAMADOL HCL/ACETAMINOPHEN	ULTRACET
Opiates	H3U	OPIOID ANALGESIC AND NON-SALICYLATE ANALGESICS	ACETAMINOPHEN WITH CODEINE PHOSPHATE	ACETAMINOPHEN-CODEINE
Opiates	H3U	OPIOID ANALGESIC AND NON-SALICYLATE ANALGESICS	ACETAMINOPHEN WITH CODEINE PHOSPHATE	CAPITAL W-CODEINE
Opiates	H3U	OPIOID ANALGESIC AND NON-SALICYLATE ANALGESICS	ACETAMINOPHEN WITH CODEINE PHOSPHATE	TYLENOL-CODEINE NO.3
Opiates	H3U	OPIOID ANALGESIC AND NON-SALICYLATE ANALGESICS	ACETAMINOPHEN WITH CODEINE PHOSPHATE	TYLENOL-CODEINE NO.4
Opiates	H3U	OPIOID ANALGESIC AND NON-SALICYLATE ANALGESICS	BENZHYDROCODONE HCL/ACETAMINOPHEN	APADAZ
Opiates	H3U	OPIOID ANALGESIC AND NON-SALICYLATE ANALGESICS	BENZHYDROCODONE HCL/ACETAMINOPHEN	BENZHYDROCODONE-ACETAMINOPHE
Opiates	H3U	OPIOID ANALGESIC AND NON-SALICYLATE ANALGESICS	HYDROCODONE BITARTRATE/ACETAMINOPHEN	HYCET
Opiates	H3U	OPIOID ANALGESIC AND NON-SALICYLATE ANALGESICS	HYDROCODONE BITARTRATE/ACETAMINOPHEN	HYDROCODONE-ACETAMINOPHEN
Opiates	H3U	OPIOID ANALGESIC AND NON-SALICYLATE ANALGESICS	HYDROCODONE BITARTRATE/ACETAMINOPHEN	LORCET
Opiates	H3U	OPIOID ANALGESIC AND NON-SALICYLATE ANALGESICS	HYDROCODONE BITARTRATE/ACETAMINOPHEN	LORCET HD
Opiates	H3U	OPIOID ANALGESIC AND NON-SALICYLATE ANALGESICS	HYDROCODONE BITARTRATE/ACETAMINOPHEN	LORCET PLUS
Opiates	H3U	OPIOID ANALGESIC AND NON-SALICYLATE ANALGESICS	HYDROCODONE BITARTRATE/ACETAMINOPHEN	LORTAB
Opiates	H3U	OPIOID ANALGESIC AND NON-SALICYLATE ANALGESICS	HYDROCODONE BITARTRATE/ACETAMINOPHEN	NORCO
Opiates	H3U	OPIOID ANALGESIC AND NON-SALICYLATE ANALGESICS	HYDROCODONE BITARTRATE/ACETAMINOPHEN	VERDROCET
Opiates	H3U	OPIOID ANALGESIC AND NON-SALICYLATE ANALGESICS	HYDROCODONE BITARTRATE/ACETAMINOPHEN	VICODIN
Opiates	H3U	OPIOID ANALGESIC AND NON-SALICYLATE ANALGESICS	HYDROCODONE BITARTRATE/ACETAMINOPHEN	VICODIN ES
Opiates	H3U	OPIOID ANALGESIC AND NON-SALICYLATE ANALGESICS	HYDROCODONE BITARTRATE/ACETAMINOPHEN	VICODIN HP
Opiates	H3U	OPIOID ANALGESIC AND NON-SALICYLATE ANALGESICS	HYDROCODONE BITARTRATE/ACETAMINOPHEN	XODOL 10-300
Opiates	H3U	OPIOID ANALGESIC AND NON-SALICYLATE ANALGESICS	HYDROCODONE BITARTRATE/ACETAMINOPHEN	XODOL 5-300
Opiates	H3U	OPIOID ANALGESIC AND NON-SALICYLATE ANALGESICS	HYDROCODONE BITARTRATE/ACETAMINOPHEN	XODOL 7.5-300
Opiates	H3U	OPIOID ANALGESIC AND NON-SALICYLATE ANALGESICS	HYDROCODONE BITARTRATE/ACETAMINOPHEN	ZAMICET
Opiates	H3U	OPIOID ANALGESIC AND NON-SALICYLATE ANALGESICS	OXYCODONE HCL/ACETAMINOPHEN	ENDOCET
Opiates	H3U	OPIOID ANALGESIC AND NON-SALICYLATE ANALGESICS	OXYCODONE HCL/ACETAMINOPHEN	NALOCET
Opiates	H3U	OPIOID ANALGESIC AND NON-SALICYLATE ANALGESICS	OXYCODONE HCL/ACETAMINOPHEN	OXYCODONE-ACETAMINOPHEN
Opiates	H3U	OPIOID ANALGESIC AND NON-SALICYLATE ANALGESICS	OXYCODONE HCL/ACETAMINOPHEN	PERCOCET
Opiates	H3U	OPIOID ANALGESIC AND NON-SALICYLATE ANALGESICS	OXYCODONE HCL/ACETAMINOPHEN	PRIMLEV
Opiates	H3U	OPIOID ANALGESIC AND NON-SALICYLATE ANALGESICS	OXYCODONE HCL/ACETAMINOPHEN	PROLATE
Opiates	H3U	OPIOID ANALGESIC AND NON-SALICYLATE ANALGESICS	OXYCODONE HCL/ACETAMINOPHEN	XARTEMIS XR
Opiates	H3U	OPIOID ANALGESIC AND NON-SALICYLATE ANALGESICS	TRAMADOL HCL/ACETAMINOPHEN	TRAMADOL HCL-ACETAMINOPHEN
Opiates	H3U	OPIOID ANALGESIC AND NON-SALICYLATE ANALGESICS	TRAMADOL HCL/ACETAMINOPHEN	ULTRACET
Opiates	H3W	OPIOID WITHDRAWAL THERAPY AGENTS, OPIOID-TYPE	BUPRENORPHINE	SUBLOCADE
Opiates	H3X	NARCOTIC ANALGESIC AND SALICYLATE ANALGESIC COMB	OXYCODONE HCL/ASPIRIN	ENDODAN
Opiates	H3X	NARCOTIC ANALGESIC AND SALICYLATE ANALGESIC COMB	OXYCODONE HCL/ASPIRIN	PERCODAN
Opiates	H3X	OPIOID ANALGESIC AND SALICYLATE ANALGESIC COMB	OXYCODONE HCL/ASPIRIN	OXYCODONE HCL-ASPIRIN
Parkinsons Meds	C4V	ANTIHYPERGLYCEMIC - DOPAMINE RECEPTOR AGONISTS	BROMOCRIPTINE MESYLATE	CYCLOSET
Parkinsons Meds	H6A	ANTIPARKINSONISM DRUGS,OTHER	AMANTADINE HCL	AMANTADINE
Parkinsons Meds	H6A	ANTIPARKINSONISM DRUGS,OTHER	AMANTADINE HCL	GOCOVRI
Parkinsons Meds	H6A	ANTIPARKINSONISM DRUGS,OTHER	AMANTADINE HCL	OSMOLEX ER
Parkinsons Meds	H6A	ANTIPARKINSONISM DRUGS,OTHER	APOMORPHINE HCL	APOKYN
Parkinsons Meds	H6A	ANTIPARKINSONISM DRUGS,OTHER	APOMORPHINE HCL	KYNMOBI
Parkinsons Meds	H6A	ANTIPARKINSONISM DRUGS,OTHER	BROMOCRIPTINE MESYLATE	BROMOCRIPTINE MESYLATE
Parkinsons Meds	H6A	ANTIPARKINSONISM DRUGS,OTHER	BROMOCRIPTINE MESYLATE	PARLODEL
Parkinsons Meds	H6A	ANTIPARKINSONISM DRUGS,OTHER	CARBIDOPA/LEVODOPA	CARBIDOPA-LEVODOPA
Parkinsons Meds	H6A	ANTIPARKINSONISM DRUGS,OTHER	CARBIDOPA/LEVODOPA	CARBIDOPA-LEVODOPA ER
Parkinsons Meds	H6A	ANTIPARKINSONISM DRUGS,OTHER	CARBIDOPA/LEVODOPA	DUOPA
Parkinsons Meds	H6A	ANTIPARKINSONISM DRUGS,OTHER	CARBIDOPA/LEVODOPA	PARCOPA
Parkinsons Meds	H6A	ANTIPARKINSONISM DRUGS,OTHER	CARBIDOPA/LEVODOPA	RYTARY
Parkinsons Meds	H6A	ANTIPARKINSONISM DRUGS,OTHER	CARBIDOPA/LEVODOPA	SINEMET 10-100
Parkinsons Meds	H6A	ANTIPARKINSONISM DRUGS,OTHER	CARBIDOPA/LEVODOPA	SINEMET 25-100
Parkinsons Meds	H6A	ANTIPARKINSONISM DRUGS,OTHER	CARBIDOPA/LEVODOPA	SINEMET 25-250
Parkinsons Meds	H6A	ANTIPARKINSONISM DRUGS,OTHER	CARBIDOPA/LEVODOPA	SINEMET CR
Parkinsons Meds	H6A	ANTIPARKINSONISM DRUGS,OTHER	CARBIDOPA/LEVODOPA/ENTACAPONE	CARBIDOPA-LEVODOPA-ENTACAPON
Parkinsons Meds	H6A	ANTIPARKINSONISM DRUGS,OTHER	CARBIDOPA/LEVODOPA/ENTACAPONE	CARBIDOPA-LEVODOPA-ENTACAPONE
Parkinsons Meds	H6A	ANTIPARKINSONISM DRUGS,OTHER	CARBIDOPA/LEVODOPA/ENTACAPONE	STALEVO 100
Parkinsons Meds	H6A	ANTIPARKINSONISM DRUGS,OTHER	CARBIDOPA/LEVODOPA/ENTACAPONE	STALEVO 125
Parkinsons Meds	H6A	ANTIPARKINSONISM DRUGS,OTHER	CARBIDOPA/LEVODOPA/ENTACAPONE	STALEVO 150
Parkinsons Meds	H6A	ANTIPARKINSONISM DRUGS,OTHER	CARBIDOPA/LEVODOPA/ENTACAPONE	STALEVO 200
Parkinsons Meds	H6A	ANTIPARKINSONISM DRUGS,OTHER	CARBIDOPA/LEVODOPA/ENTACAPONE	STALEVO 50
Parkinsons Meds	H6A	ANTIPARKINSONISM DRUGS,OTHER	CARBIDOPA/LEVODOPA/ENTACAPONE	STALEVO 75
Parkinsons Meds	H6A	ANTIPARKINSONISM DRUGS,OTHER	ENTACAPONE	COMTAN
Parkinsons Meds	H6A	ANTIPARKINSONISM DRUGS,OTHER	ENTACAPONE	ENTACAPONE
Parkinsons Meds	H6A	ANTIPARKINSONISM DRUGS,OTHER	ISTRADEFYLLINE	NOURIANZ
Parkinsons Meds	H6A	ANTIPARKINSONISM DRUGS,OTHER	LEVODOPA	INBRIJA
Parkinsons Meds	H6A	ANTIPARKINSONISM DRUGS,OTHER	OPICAPONE	ONGENTYS
Parkinsons Meds	H6A	ANTIPARKINSONISM DRUGS,OTHER	PRAMIPEXOLE DI-HCL	MIRAPEX
Parkinsons Meds	H6A	ANTIPARKINSONISM DRUGS,OTHER	PRAMIPEXOLE DI-HCL	MIRAPEX ER
Parkinsons Meds	H6A	ANTIPARKINSONISM DRUGS,OTHER	PRAMIPEXOLE DI-HCL	PRAMIPEXOLE DIHYDROCHLORIDE
Parkinsons Meds	H6A	ANTIPARKINSONISM DRUGS,OTHER	PRAMIPEXOLE DI-HCL	PRAMIPEXOLE ER
Parkinsons Meds	H6A	ANTIPARKINSONISM DRUGS,OTHER	RASAGILINE MESYLATE	AZILECT
Parkinsons Meds	H6A	ANTIPARKINSONISM DRUGS,OTHER	RASAGILINE MESYLATE	RASAGILINE MESYLATE
Parkinsons Meds	H6A	ANTIPARKINSONISM DRUGS,OTHER	ROPINIROLE HCL	REQUIP
Parkinsons Meds	H6A	ANTIPARKINSONISM DRUGS,OTHER	ROPINIROLE HCL	REQUIP XL
Parkinsons Meds	H6A	ANTIPARKINSONISM DRUGS,OTHER	ROPINIROLE HCL	ROPINIROLE ER
Parkinsons Meds	H6A	ANTIPARKINSONISM DRUGS,OTHER	ROPINIROLE HCL	ROPINIROLE HCL
Parkinsons Meds	H6A	ANTIPARKINSONISM DRUGS,OTHER	ROTIGOTINE	NEUPRO
Parkinsons Meds	H6A	ANTIPARKINSONISM DRUGS,OTHER	SAFINAMIDE MESYLATE	XADAGO
Parkinsons Meds	H6A	ANTIPARKINSONISM DRUGS,OTHER	SELEGILINE HCL	ELDEPRYL
Parkinsons Meds	H6A	ANTIPARKINSONISM DRUGS,OTHER	SELEGILINE HCL	SELEGILINE HCL
Parkinsons Meds	H6A	ANTIPARKINSONISM DRUGS,OTHER	SELEGILINE HCL	ZELAPAR
Parkinsons Meds	H6A	ANTIPARKINSONISM DRUGS,OTHER	TOLCAPONE	TASMAR
Parkinsons Meds	H6A	ANTIPARKINSONISM DRUGS,OTHER	TOLCAPONE	TOLCAPONE
Anticholinergic Meds	H6B	ANTIPARKINSONISM DRUGS,ANTICHOLINERGIC	BENZTROPINE MESYLATE	BENZTROPINE MESYLATE
Anticholinergic Meds	H6B	ANTIPARKINSONISM DRUGS,ANTICHOLINERGIC	BENZTROPINE MESYLATE	COGENTIN
Anticholinergic Meds	H6B	ANTIPARKINSONISM DRUGS,ANTICHOLINERGIC	TRIHEXYPHENIDYL HCL	TRIHEXYPHENIDYL HCL
SUD/Alcohol Meds	C0D	ANTI-ALCOHOLIC PREPARATIONS	ACAMPROSATE CALCIUM	ACAMPROSATE CALCIUM
SUD/Alcohol Meds	C0D	ANTI-ALCOHOLIC PREPARATIONS	ACAMPROSATE CALCIUM	CAMPRAL
SUD/Alcohol Meds	C0D	ANTI-ALCOHOLIC PREPARATIONS	DISULFIRAM	ANTABUSE
SUD/Alcohol Meds	C0D	ANTI-ALCOHOLIC PREPARATIONS	DISULFIRAM	DISULFIRAM
SUD/Alcohol Meds	C0D	ANTI-ALCOHOLIC PREPARATIONS	NALTREXONE MICROSPHERES	VIVITROL
SUD/Alcohol Meds	H33	OPIOID WITHDRAWAL THER, ALPHA-2 ADRENERGIC AGONIST	LOFEXIDINE HCL	LUCEMYRA
SUD/Alcohol Meds	H3A	ANALGESICS, NARCOTICS	BUPRENORPHINE HCL	BUPRENORPHINE HCL
SUD/Alcohol Meds	H3A	OPIOID ANALGESICS	BUPRENORPHINE	BUPRENORPHINE
SUD/Alcohol Meds	H3A	OPIOID ANALGESICS	BUPRENORPHINE	BUTRANS
SUD/Alcohol Meds	H3A	OPIOID ANALGESICS	BUPRENORPHINE HCL	BELBUCA
SUD/Alcohol Meds	H3A	OPIOID ANALGESICS	BUPRENORPHINE HCL	BUPRENEX
SUD/Alcohol Meds	H3A	OPIOID ANALGESICS	BUPRENORPHINE HCL	BUPRENORPHINE HCL
SUD/Alcohol Meds	H3T	NARCOTIC ANTAGONISTS	NALTREXONE HCL	REVIA
SUD/Alcohol Meds	H3T	OPIOID ANTAGONISTS	NALTREXONE HCL	NALTREXONE HCL
SUD/Alcohol Meds	H3W	OPIOID WITHDRAWAL THERAPY AGENTS, OPIOID-TYPE	BUPRENORPHINE	SUBLOCADE
SUD/Alcohol Meds	H3W	OPIOID WITHDRAWAL THERAPY AGENTS, OPIOID-TYPE	BUPRENORPHINE HCL	BUPRENORPHINE HCL
SUD/Alcohol Meds	H3W	OPIOID WITHDRAWAL THERAPY AGENTS, OPIOID-TYPE	BUPRENORPHINE HCL	PROBUPHINE
SUD/Alcohol Meds	H3W	OPIOID WITHDRAWAL THERAPY AGENTS, OPIOID-TYPE	BUPRENORPHINE HCL/NALOXONE HCL	BUNAVAIL
SUD/Alcohol Meds	H3W	OPIOID WITHDRAWAL THERAPY AGENTS, OPIOID-TYPE	BUPRENORPHINE HCL/NALOXONE HCL	BUPRENORPHINE-NALOXONE
SUD/Alcohol Meds	H3W	OPIOID WITHDRAWAL THERAPY AGENTS, OPIOID-TYPE	BUPRENORPHINE HCL/NALOXONE HCL	SUBOXONE
SUD/Alcohol Meds	H3W	OPIOID WITHDRAWAL THERAPY AGENTS, OPIOID-TYPE	BUPRENORPHINE HCL/NALOXONE HCL	ZUBSOLV
Smoking Meds	H7D	NOREPINEPHRINE AND DOPAMINE REUPTAKE INHIB (NDRIS)	BUPROPION HCL	BUDEPRION SR
Smoking Meds	H7D	NOREPINEPHRINE AND DOPAMINE REUPTAKE INHIB (NDRIS)	BUPROPION HCL	BUPROPION HCL
Smoking Meds	H7D	NOREPINEPHRINE AND DOPAMINE REUPTAKE INHIB (NDRIS)	BUPROPION HCL	BUPROPION HCL ER
Smoking Meds	H7D	NOREPINEPHRINE AND DOPAMINE REUPTAKE INHIB (NDRIS)	BUPROPION HCL	BUPROPION HCL SR
Smoking Meds	H7D	NOREPINEPHRINE AND DOPAMINE REUPTAKE INHIB (NDRIS)	BUPROPION HCL	BUPROPION XL
Smoking Meds	H7D	NOREPINEPHRINE AND DOPAMINE REUPTAKE INHIB (NDRIS)	BUPROPION HCL	FORFIVO XL
Smoking Meds	H7D	NOREPINEPHRINE AND DOPAMINE REUPTAKE INHIB (NDRIS)	BUPROPION HCL	WELLBUTRIN
Smoking Meds	H7D	NOREPINEPHRINE AND DOPAMINE REUPTAKE INHIB (NDRIS)	BUPROPION HCL	WELLBUTRIN SR
Smoking Meds	H7D	NOREPINEPHRINE AND DOPAMINE REUPTAKE INHIB (NDRIS)	BUPROPION HCL	WELLBUTRIN XL
Smoking Meds	H7N	SMOKING DETERRENTS, OTHER	BUPROPION HCL	BUPROBAN
Smoking Meds	H7N	SMOKING DETERRENTS, OTHER	BUPROPION HCL	BUPROPION HCL SR
Smoking Meds	H7N	SMOKING DETERRENTS, OTHER	BUPROPION HCL	ZYBAN
Smoking Meds	J3A	SMOKING DETERRENT AGENTS (GANGLIONIC STIM,OTHERS)	NICOTINE	NICODERM CQ
Smoking Meds	J3A	SMOKING DETERRENT AGENTS (GANGLIONIC STIM,OTHERS)	NICOTINE	NICOTINE PATCH
Smoking Meds	J3A	SMOKING DETERRENT AGENTS (GANGLIONIC STIM,OTHERS)	NICOTINE	NICOTROL
Smoking Meds	J3A	SMOKING DETERRENT AGENTS (GANGLIONIC STIM,OTHERS)	NICOTINE	NICOTROL NS
Smoking Meds	J3A	SMOKING DETERRENT AGENTS (GANGLIONIC STIM,OTHERS)	NICOTINE	NTS
Smoking Meds	J3A	SMOKING DETERRENT AGENTS (GANGLIONIC STIM,OTHERS)	NICOTINE POLACRILEX	NICORELIEF
Smoking Meds	J3A	SMOKING DETERRENT AGENTS (GANGLIONIC STIM,OTHERS)	NICOTINE POLACRILEX	NICORETTE
Smoking Meds	J3A	SMOKING DETERRENT AGENTS (GANGLIONIC STIM,OTHERS)	NICOTINE POLACRILEX	NICOTINE GUM
Smoking Meds	J3A	SMOKING DETERRENT AGENTS (GANGLIONIC STIM,OTHERS)	NICOTINE POLACRILEX	NICOTINE LOZENGE
Smoking Meds	J3A	SMOKING DETERRENT AGENTS (GANGLIONIC STIM,OTHERS)	NICOTINE POLACRILEX	QUIT 2
Smoking Meds	J3A	SMOKING DETERRENT AGENTS (GANGLIONIC STIM,OTHERS)	NICOTINE POLACRILEX	QUIT 4
Smoking Meds	J3A	SMOKING DETERRENT AGENTS (GANGLIONIC STIM,OTHERS)	NICOTINE POLACRILEX	STOP SMOKING AID
Smoking Meds	J3C	SMOKING DETERRENT-NICOTINIC RECEPT.PARTIAL AGONIST	VARENICLINE TARTRATE	CHANTIX
Stimulants	H2V	TX FOR ATTENTION DEFICIT-HYPERACT(ADHD)/NARCOLEPSY	DEXMETHYLPHENIDATE HCL	DEXMETHYLPHENIDATE HCL
Stimulants	H2V	TX FOR ATTENTION DEFICIT-HYPERACT(ADHD)/NARCOLEPSY	DEXMETHYLPHENIDATE HCL	DEXMETHYLPHENIDATE HCL ER
Stimulants	H2V	TX FOR ATTENTION DEFICIT-HYPERACT(ADHD)/NARCOLEPSY	DEXMETHYLPHENIDATE HCL	FOCALIN
Stimulants	H2V	TX FOR ATTENTION DEFICIT-HYPERACT(ADHD)/NARCOLEPSY	DEXMETHYLPHENIDATE HCL	FOCALIN XR
Stimulants	H2V	TX FOR ATTENTION DEFICIT-HYPERACT(ADHD)/NARCOLEPSY	METHYLPHENIDATE	COTEMPLA XR-ODT
Stimulants	H2V	TX FOR ATTENTION DEFICIT-HYPERACT(ADHD)/NARCOLEPSY	METHYLPHENIDATE	DAYTRANA
Stimulants	H2V	TX FOR ATTENTION DEFICIT-HYPERACT(ADHD)/NARCOLEPSY	METHYLPHENIDATE HCL	ADHANSIA XR
Stimulants	H2V	TX FOR ATTENTION DEFICIT-HYPERACT(ADHD)/NARCOLEPSY	METHYLPHENIDATE HCL	APTENSIO XR
Stimulants	H2V	TX FOR ATTENTION DEFICIT-HYPERACT(ADHD)/NARCOLEPSY	METHYLPHENIDATE HCL	CONCERTA
Stimulants	H2V	TX FOR ATTENTION DEFICIT-HYPERACT(ADHD)/NARCOLEPSY	METHYLPHENIDATE HCL	JORNAY PM
Stimulants	H2V	TX FOR ATTENTION DEFICIT-HYPERACT(ADHD)/NARCOLEPSY	METHYLPHENIDATE HCL	METADATE CD
Stimulants	H2V	TX FOR ATTENTION DEFICIT-HYPERACT(ADHD)/NARCOLEPSY	METHYLPHENIDATE HCL	METADATE ER
Stimulants	H2V	TX FOR ATTENTION DEFICIT-HYPERACT(ADHD)/NARCOLEPSY	METHYLPHENIDATE HCL	METHYLIN
Stimulants	H2V	TX FOR ATTENTION DEFICIT-HYPERACT(ADHD)/NARCOLEPSY	METHYLPHENIDATE HCL	METHYLPHENIDATE ER
Stimulants	H2V	TX FOR ATTENTION DEFICIT-HYPERACT(ADHD)/NARCOLEPSY	METHYLPHENIDATE HCL	METHYLPHENIDATE ER (LA)
Stimulants	H2V	TX FOR ATTENTION DEFICIT-HYPERACT(ADHD)/NARCOLEPSY	METHYLPHENIDATE HCL	METHYLPHENIDATE HCL
Stimulants	H2V	TX FOR ATTENTION DEFICIT-HYPERACT(ADHD)/NARCOLEPSY	METHYLPHENIDATE HCL	METHYLPHENIDATE HCL CD
Stimulants	H2V	TX FOR ATTENTION DEFICIT-HYPERACT(ADHD)/NARCOLEPSY	METHYLPHENIDATE HCL	METHYLPHENIDATE HCL ER (CD)
Stimulants	H2V	TX FOR ATTENTION DEFICIT-HYPERACT(ADHD)/NARCOLEPSY	METHYLPHENIDATE HCL	METHYLPHENIDATE LA
Stimulants	H2V	TX FOR ATTENTION DEFICIT-HYPERACT(ADHD)/NARCOLEPSY	METHYLPHENIDATE HCL	METHYLPHENIDATE SR
Stimulants	H2V	TX FOR ATTENTION DEFICIT-HYPERACT(ADHD)/NARCOLEPSY	METHYLPHENIDATE HCL	QUILLICHEW ER
Stimulants	H2V	TX FOR ATTENTION DEFICIT-HYPERACT(ADHD)/NARCOLEPSY	METHYLPHENIDATE HCL	QUILLIVANT XR
Stimulants	H2V	TX FOR ATTENTION DEFICIT-HYPERACT(ADHD)/NARCOLEPSY	METHYLPHENIDATE HCL	RELEXXII
Stimulants	H2V	TX FOR ATTENTION DEFICIT-HYPERACT(ADHD)/NARCOLEPSY	METHYLPHENIDATE HCL	RITALIN
Stimulants	H2V	TX FOR ATTENTION DEFICIT-HYPERACT(ADHD)/NARCOLEPSY	METHYLPHENIDATE HCL	RITALIN LA
Stimulants	H2V	TX FOR ATTENTION DEFICIT-HYPERACT(ADHD)/NARCOLEPSY	METHYLPHENIDATE HCL	RITALIN-SR
Stimulants	J5B	ADRENERGICS, AROMATIC, NON-CATECHOLAMINE	AMPHETAMINE	ADZENYS ER
Stimulants	J5B	ADRENERGICS, AROMATIC, NON-CATECHOLAMINE	AMPHETAMINE	ADZENYS XR-ODT
Stimulants	J5B	ADRENERGICS, AROMATIC, NON-CATECHOLAMINE	AMPHETAMINE	AMPHETAMINE
Stimulants	J5B	ADRENERGICS, AROMATIC, NON-CATECHOLAMINE	AMPHETAMINE	DYANAVEL XR
Stimulants	J5B	ADRENERGICS, AROMATIC, NON-CATECHOLAMINE	AMPHETAMINE SULFATE	AMPHETAMINE SULFATE
Stimulants	J5B	ADRENERGICS, AROMATIC, NON-CATECHOLAMINE	AMPHETAMINE SULFATE	EVEKEO
Stimulants	J5B	ADRENERGICS, AROMATIC, NON-CATECHOLAMINE	AMPHETAMINE SULFATE	EVEKEO ODT
Stimulants	J5B	ADRENERGICS, AROMATIC, NON-CATECHOLAMINE	DEXTROAMPHETAMINE SULF-SACCHARATE/AMPHETAMINE SULF-ASPARTATE	ADDERALL
Stimulants	J5B	ADRENERGICS, AROMATIC, NON-CATECHOLAMINE	DEXTROAMPHETAMINE SULF-SACCHARATE/AMPHETAMINE SULF-ASPARTATE	ADDERALL XR
Stimulants	J5B	ADRENERGICS, AROMATIC, NON-CATECHOLAMINE	DEXTROAMPHETAMINE SULF-SACCHARATE/AMPHETAMINE SULF-ASPARTATE	DEXTROAMPHETAMINE-AMPHET ER
Stimulants	J5B	ADRENERGICS, AROMATIC, NON-CATECHOLAMINE	DEXTROAMPHETAMINE SULF-SACCHARATE/AMPHETAMINE SULF-ASPARTATE	DEXTROAMPHETAMINE-AMPHETAMINE
Stimulants	J5B	ADRENERGICS, AROMATIC, NON-CATECHOLAMINE	DEXTROAMPHETAMINE SULFATE	DEXEDRINE
Stimulants	J5B	ADRENERGICS, AROMATIC, NON-CATECHOLAMINE	DEXTROAMPHETAMINE SULFATE	DEXTROAMPHETAMINE SULFATE
Stimulants	J5B	ADRENERGICS, AROMATIC, NON-CATECHOLAMINE	DEXTROAMPHETAMINE SULFATE	DEXTROAMPHETAMINE SULFATE ER
Stimulants	J5B	ADRENERGICS, AROMATIC, NON-CATECHOLAMINE	DEXTROAMPHETAMINE SULFATE	PROCENTRA
Stimulants	J5B	ADRENERGICS, AROMATIC, NON-CATECHOLAMINE	DEXTROAMPHETAMINE SULFATE	ZENZEDI
Stimulants	J5B	ADRENERGICS, AROMATIC, NON-CATECHOLAMINE	LISDEXAMFETAMINE DIMESYLATE	VYVANSE
Stimulants	J5B	ADRENERGICS, AROMATIC, NON-CATECHOLAMINE	METHAMPHETAMINE HCL	DESOXYN
Stimulants	J5B	ADRENERGICS, AROMATIC, NON-CATECHOLAMINE	METHAMPHETAMINE HCL	METHAMPHETAMINE HCL
